# Supplementary material for: How do lizard niches conserve, diverge or converge? Further exploration of saurian evolutionary ecology
Source: BMC Ecol Evol. 2021 Jul 30;21:149. doi: 10.1186/s12862-021-01877-8 (PMC8323276; doi:10.1186/s12862-021-01877-8)
Supplement: Supplementary file 3 — Additional file 3. List of species included in this study, detailing functional group membership for each species. [file 12862_2021_1877_MOESM3_ESM.xlsx]

## Sheet: funcional.matrix
Additional file 3. List of species included in this study. Species belonging to each functional group (in columns) are denoted with 1. The number of functional groups per species is in the final column. Totals per family and Clade are in bold. Number of species, families and clades per functional group is at the end of the table. Functional groups: SW.AQ.D: Sit & Wait-Semi Aquatic-Diurnal, SW.F.D…
Clade	Family	Species	SW.Aq.D	SW.F.D	SW.C.D	SW.T.D	SW.S.D	SW.A.D	WF.Aq.D	WF.F.D	WF.C.D	WF.T.D	WF.S.D	WF.A.D	SW.Aq.N	SW.F.N	SW.C.N	SW.T.N	SW.S.N	SW.A.N	WF.Aq.N	WF.F.N	WF.C.N	WF.T.N	WF.S.N	WF.A.N	N Funct Groups
Anguimorpha	Anguidae	Anguis fragilis	0	0	0	0	0	0	0	0	1	0	0	0	0	0	0	0	0	0	0	0	0	0	0	0	1
Anguimorpha	Anguidae	Barisia ciliaris	0	0	0	0	0	0	0	0	0	1	0	0	0	0	0	0	0	0	0	0	0	0	0	0	1
Anguimorpha	Anguidae	Barisia imbricata	0	0	0	0	0	0	0	0	0	1	0	0	0	0	0	0	0	0	0	0	0	0	0	0	1
Anguimorpha	Anguidae	Diploglossus lessonae	0	0	0	0	0	0	0	1	0	1	0	0	0	0	0	0	0	0	0	0	0	0	0	0	2
Anguimorpha	Anguidae	Elgaria coerulea	0	0	1	0	0	0	0	0	0	0	0	0	0	0	0	0	0	0	0	0	0	0	0	0	1
Anguimorpha	Anguidae	Elgaria kingii	0	0	0	0	0	0	0	0	1	0	0	0	0	0	0	0	0	0	0	0	0	0	0	0	1
Anguimorpha	Anguidae	Elgaria multicarinata	0	0	1	0	0	0	0	0	1	0	0	0	0	0	1	0	0	0	0	0	1	0	0	0	4
Anguimorpha	Anguidae	Elgaria paucicarinata	0	0	0	0	0	0	0	0	1	0	0	0	0	0	0	0	0	0	0	0	0	0	0	0	1
Anguimorpha	Anguidae	Gerrhonotus infernalis	0	0	0	0	0	0	0	0	0	1	1	1	0	0	0	0	0	0	0	0	0	1	1	1	6
Anguimorpha	Anguidae	Gerrhonotus ophiurus	0	0	0	0	0	0	0	0	0	0	0	1	0	0	0	0	0	0	0	0	0	0	0	0	1
Anguimorpha	Anguidae	Mesaspis juarezi	0	0	0	0	0	0	0	0	0	1	0	0	0	0	0	0	0	0	0	0	0	0	0	0	1
Anguimorpha	Anguidae	Mesaspis monticola	0	0	0	1	0	0	0	0	0	0	0	0	0	0	0	0	0	0	0	0	0	0	0	0	1
Anguimorpha	Anguidae	Pseudopus apodus	0	0	0	0	0	0	0	0	0	1	0	0	0	0	0	0	0	0	0	0	0	0	0	0	1
Anguimorpha	Anguidae	Total Family	0	0	2	1	0	0	0	1	4	6	1	2	0	0	1	0	0	0	0	0	1	1	1	1	12
Anguimorpha	Anniellidae	Anniella geronimensis	0	0	0	0	0	0	0	1	0	0	0	0	0	0	0	0	0	0	0	0	0	0	0	0	1
Anguimorpha	Anniellidae	Anniella pulchra	0	0	0	0	0	0	0	1	0	1	0	0	0	0	0	0	0	0	0	1	0	1	0	0	4
Anguimorpha	Anniellidae	Total Family	0	0	0	0	0	0	0	2	0	1	0	0	0	0	0	0	0	0	0	1	0	1	0	0	4
Anguimorpha	Helodermatidae	Heloderma horridum	0	0	0	0	0	0	0	0	0	1	0	1	0	0	0	0	0	0	0	0	0	0	0	0	2
Anguimorpha	Helodermatidae	Heloderma suspectum	0	0	0	0	0	0	0	0	0	1	0	0	0	0	0	0	0	0	0	0	0	0	0	0	1
Anguimorpha	Helodermatidae	Total Family	0	0	0	0	0	0	0	0	0	2	0	1	0	0	0	0	0	0	0	0	0	0	0	0	2
Anguimorpha	Shinisauridae	Shinisaurus crocodilurus	0	0	0	0	0	0	1	0	0	0	0	0	0	0	0	0	0	0	0	0	0	0	0	0	1
Anguimorpha	Shinisauridae	Total Family	0	0	0	0	0	0	1	0	0	0	0	0	0	0	0	0	0	0	0	0	0	0	0	0	1
Anguimorpha	Varanidae	Varanus acanthurus	0	0	0	1	1	0	0	0	0	0	0	0	0	0	0	0	0	0	0	0	0	0	0	0	2
Anguimorpha	Varanidae	Varanus albigularis	0	0	0	0	0	0	0	0	0	1	0	1	0	0	0	0	0	0	0	0	0	0	0	0	2
Anguimorpha	Varanidae	Varanus baritji	0	0	0	0	1	0	0	0	0	0	0	0	0	0	0	0	0	0	0	0	0	0	0	0	1
Anguimorpha	Varanidae	Varanus bengalensis	0	0	0	0	0	0	0	0	0	1	0	0	0	0	0	0	0	0	0	0	0	0	0	0	1
Anguimorpha	Varanidae	Varanus brevicaudus	0	0	0	1	0	0	0	0	0	1	0	0	0	0	0	0	0	0	0	0	0	0	0	0	2
Anguimorpha	Varanidae	Varanus caudolineatus	0	0	0	0	0	0	0	0	0	0	0	1	0	0	0	0	0	0	0	0	0	0	0	0	1
Anguimorpha	Varanidae	Varanus eremius	0	0	0	0	0	0	0	0	0	1	0	0	0	0	0	0	0	0	0	0	0	0	0	0	1
Anguimorpha	Varanidae	Varanus exanthematicus	0	0	0	0	0	0	0	0	0	1	0	1	0	0	0	0	0	0	0	0	0	0	0	0	2
Anguimorpha	Varanidae	Varanus flavescens	0	0	0	0	0	0	0	0	0	1	0	0	0	0	0	0	0	0	0	0	0	0	0	0	1
Anguimorpha	Varanidae	Varanus giganteus	0	0	0	0	0	0	0	0	0	1	0	0	0	0	0	0	0	0	0	0	0	0	0	0	1
Anguimorpha	Varanidae	Varanus gilleni	0	0	0	0	0	0	0	0	0	1	0	1	0	0	0	0	0	0	0	0	0	0	0	0	2
Anguimorpha	Varanidae	Varanus glauerti	0	0	0	0	0	0	0	0	0	0	1	1	0	0	0	0	0	0	0	0	0	0	0	0	2
Anguimorpha	Varanidae	Varanus glebopalma	0	0	0	0	1	0	0	0	0	0	0	0	0	0	0	0	0	0	0	0	0	0	0	0	1
Anguimorpha	Varanidae	Varanus gouldii	0	0	0	0	0	0	0	0	0	1	0	0	0	0	0	0	0	0	0	0	0	0	0	0	1
Anguimorpha	Varanidae	Varanus griseus	0	0	0	0	0	0	0	0	0	1	0	0	0	0	0	0	0	0	0	0	0	0	0	0	1
Anguimorpha	Varanidae	Varanus kingorum	0	0	0	0	1	0	0	0	0	0	0	0	0	0	0	0	0	0	0	0	0	0	0	0	1
Anguimorpha	Varanidae	Varanus komodoensis	0	0	0	1	0	0	0	0	0	1	0	0	0	0	0	0	0	0	0	0	0	0	0	0	2
Anguimorpha	Varanidae	Varanus marmoratus	0	0	0	0	0	0	1	0	0	0	0	0	0	0	0	0	0	0	0	0	0	0	0	0	1
Anguimorpha	Varanidae	Varanus melinus	1	0	0	0	0	0	0	0	0	0	0	0	0	0	0	0	0	0	0	0	0	0	0	0	1
Anguimorpha	Varanidae	Varanus mertensi	0	0	0	0	0	0	1	0	0	0	0	0	0	0	0	0	0	0	0	0	0	0	0	0	1
Anguimorpha	Varanidae	Varanus mitchelli	1	0	0	0	0	0	0	0	0	0	0	0	0	0	0	0	0	0	0	0	0	0	0	0	1
Anguimorpha	Varanidae	Varanus nebulosus	0	0	0	0	0	0	0	0	0	1	0	1	0	0	0	0	0	0	0	0	0	0	0	0	2
Anguimorpha	Varanidae	Varanus niloticus	0	0	0	0	0	0	1	0	0	0	0	0	0	0	0	0	0	0	0	0	0	0	0	0	1
Anguimorpha	Varanidae	Varanus obor	0	0	0	0	0	0	0	0	0	1	0	0	0	0	0	0	0	0	0	0	0	0	0	0	1
Anguimorpha	Varanidae	Varanus panoptes	0	0	0	0	0	0	0	0	0	1	0	0	0	0	0	0	0	0	0	0	0	0	0	0	1
Anguimorpha	Varanidae	Varanus pilbarensis	0	0	0	0	0	0	0	0	0	1	1	0	0	0	0	0	0	0	0	0	0	0	0	0	2
Anguimorpha	Varanidae	Varanus rosenbergi	0	0	0	0	0	0	0	0	0	1	0	0	0	0	0	0	0	0	0	0	0	0	0	0	1
Anguimorpha	Varanidae	Varanus rudicollis	0	0	0	0	0	0	0	0	0	1	0	1	0	0	0	0	0	0	0	0	0	0	0	0	2
Anguimorpha	Varanidae	Varanus salvadorii	0	0	0	0	0	1	0	0	0	0	0	0	0	0	0	0	0	0	0	0	0	0	0	0	1
Anguimorpha	Varanidae	Varanus salvator	0	0	0	0	0	0	1	0	0	0	0	0	0	0	0	0	0	0	0	0	0	0	0	0	1
Anguimorpha	Varanidae	Varanus scalaris	0	0	0	1	0	1	0	0	0	1	0	1	0	0	0	0	0	0	0	0	0	0	0	0	4
Anguimorpha	Varanidae	Varanus similis	0	0	0	0	0	1	0	0	0	0	0	0	0	0	0	0	0	0	0	0	0	0	0	0	1
Anguimorpha	Varanidae	Varanus spenceri	0	0	0	0	0	0	0	0	0	1	0	0	0	0	0	0	0	0	0	0	0	0	0	0	1
Anguimorpha	Varanidae	Varanus storri	0	0	0	1	1	0	0	0	0	0	0	0	0	0	0	0	0	0	0	0	0	0	0	0	2
Anguimorpha	Varanidae	Varanus timorensis	0	0	0	1	0	1	0	0	0	0	0	0	0	0	0	0	0	0	0	0	0	0	0	0	2
Anguimorpha	Varanidae	Varanus tristis	0	0	0	0	0	0	0	0	0	1	0	1	0	0	0	0	0	0	0	0	0	0	0	0	2
Anguimorpha	Varanidae	Varanus varius	0	0	0	0	0	0	0	0	0	1	0	1	0	0	0	0	0	0	0	0	0	0	0	0	2
Anguimorpha	Varanidae	Varanus yemenensis	0	0	0	0	0	0	0	0	0	1	0	0	0	0	0	0	0	0	0	0	0	0	0	0	1
Anguimorpha	Varanidae	Total Family	2	0	0	6	5	4	4	0	0	22	2	10	0	0	0	0	0	0	0	0	0	0	0	0	8
Anguimorpha	Xenosauridae	Xenosaurus grandis	0	0	0	0	1	0	0	0	0	0	0	0	0	0	0	0	0	0	0	0	0	0	0	0	1
Anguimorpha	Xenosauridae	Xenosaurus newmanorum	0	0	0	0	1	0	0	0	0	0	0	0	0	0	0	0	0	0	0	0	0	0	0	0	1
Anguimorpha	Xenosauridae	Xenosaurus phalaroanthereon	0	0	0	0	1	0	0	0	0	0	0	0	0	0	0	0	1	0	0	0	0	0	0	0	2
Anguimorpha	Xenosauridae	Xenosaurus platyceps	0	0	0	0	1	0	0	0	0	0	0	0	0	0	0	0	0	0	0	0	0	0	0	0	1
Anguimorpha	Xenosauridae	Xenosaurus rectocollaris	0	0	0	0	1	0	0	0	0	0	0	0	0	0	0	0	0	0	0	0	0	0	0	0	1
Anguimorpha	Xenosauridae	Total Family	0	0	0	0	5	0	0	0	0	0	0	0	0	0	0	0	1	0	0	0	0	0	0	0	2
Anguimorpha		Total Clade	2	0	2	7	10	4	5	3	4	31	3	13	0	0	1	0	1	0	0	1	1	2	1	1	18
Gekkota	Carphodactylidae	Carphodactylus laevis	0	0	0	0	0	0	0	0	0	0	0	0	0	0	0	1	0	1	0	0	0	0	0	0	2
Gekkota	Carphodactylidae	Nephrurus laevissimus	0	0	0	0	0	0	0	0	0	0	0	0	0	0	0	1	0	0	0	0	0	0	0	0	1
Gekkota	Carphodactylidae	Nephrurus levis	0	0	0	0	0	0	0	0	0	0	0	0	0	0	0	1	0	0	0	0	0	0	0	0	1
Gekkota	Carphodactylidae	Nephrurus vertebralis	0	0	0	0	0	0	0	0	0	0	0	0	0	0	0	1	0	0	0	0	0	0	0	0	1
Gekkota	Carphodactylidae	Orraya occultus	0	0	0	0	0	0	0	0	0	0	0	0	0	0	0	0	1	0	0	0	0	0	0	0	1
Gekkota	Carphodactylidae	Phyllurus amnicola	0	0	0	0	0	0	0	0	0	0	0	0	0	0	0	0	0	0	0	0	0	0	1	1	2
Gekkota	Carphodactylidae	Phyllurus isis	0	0	0	0	0	0	0	0	0	0	0	0	0	0	0	0	0	0	0	0	0	1	1	0	2
Gekkota	Carphodactylidae	Saltuarius cornutus	0	0	0	0	0	0	0	0	0	0	0	0	0	0	0	0	1	1	0	0	0	0	0	0	2
Gekkota	Carphodactylidae	Saltuarius eximius	0	0	0	0	0	0	0	0	0	0	0	0	0	0	0	0	1	1	0	0	0	0	0	0	2
Gekkota	Carphodactylidae	Underwoodisaurus milii	0	0	0	0	0	0	0	0	0	0	0	0	0	0	0	1	0	0	0	0	0	1	0	0	2
Gekkota	Carphodactylidae	Total Family	0	0	0	0	0	0	0	0	0	0	0	0	0	0	0	5	3	3	0	0	0	2	2	1	6
Gekkota	Diplodactylidae	Dactylocnemis pacificus	0	0	0	0	0	0	0	0	0	0	0	0	0	0	0	0	0	0	0	0	0	1	0	1	2
Gekkota	Diplodactylidae	Dierogekko nehoueensis	0	0	0	0	0	0	0	0	0	0	0	0	0	0	0	0	0	0	0	0	0	0	0	1	1
Gekkota	Diplodactylidae	Dierogekko poumensis	0	0	0	0	0	0	0	0	0	0	0	0	0	0	0	0	0	0	0	0	0	0	0	1	1
Gekkota	Diplodactylidae	Diplodactylus conspicillatus	0	0	0	0	0	0	0	0	0	0	0	0	0	0	0	1	0	0	0	0	0	0	0	0	1
Gekkota	Diplodactylidae	Diplodactylus pulcher	0	0	0	0	0	0	0	0	0	0	0	0	0	0	0	1	0	0	0	0	0	0	0	0	1
Gekkota	Diplodactylidae	Diplodactylus tessellatus	0	0	0	0	0	0	0	0	0	0	0	0	0	0	0	1	0	0	0	0	0	0	0	0	1
Gekkota	Diplodactylidae	Hesperoedura reticulata	0	0	0	0	0	0	0	0	0	0	0	0	0	0	0	0	0	1	0	0	0	0	0	0	1
Gekkota	Diplodactylidae	Lucasium byrnei	0	0	0	0	0	0	0	0	0	0	0	0	0	0	0	0	0	0	0	0	0	1	0	0	1
Gekkota	Diplodactylidae	Lucasium damaeum	0	0	0	0	0	0	0	0	0	0	0	0	0	0	0	1	0	0	0	0	0	1	0	0	2
Gekkota	Diplodactylidae	Lucasium stenodactylum	0	0	0	0	0	0	0	0	0	0	0	0	0	0	0	1	0	0	0	0	0	1	0	0	2
Gekkota	Diplodactylidae	Naultinus gemmeus	0	0	0	0	0	1	0	0	0	0	0	0	0	0	0	0	0	0	0	0	0	0	0	0	1
Gekkota	Diplodactylidae	Oedura marmorata	0	0	0	0	0	0	0	0	0	0	0	0	0	0	0	1	1	1	0	0	0	0	0	0	3
Gekkota	Diplodactylidae	Oedura monilis	0	0	0	0	0	0	0	0	0	0	0	0	0	0	0	0	0	1	0	0	0	0	0	0	1
Gekkota	Diplodactylidae	Oedura tryoni	0	0	0	0	0	0	0	0	0	0	0	0	0	0	0	1	1	1	0	0	0	0	0	0	3
Gekkota	Diplodactylidae	Rhynchoedura ornata	0	0	0	0	0	0	0	0	0	0	0	0	0	0	0	1	0	0	0	0	0	0	0	0	1
Gekkota	Diplodactylidae	Strophurus ciliaris	0	0	0	0	0	0	0	0	0	0	0	0	0	0	0	1	0	1	0	0	0	0	0	0	2
Gekkota	Diplodactylidae	Strophurus elderi	0	0	0	0	0	0	0	0	0	0	0	0	0	0	0	1	0	1	0	0	0	0	0	0	2
Gekkota	Diplodactylidae	Strophurus strophurus	0	0	0	0	0	0	0	0	0	0	0	0	0	0	0	1	0	1	0	0	0	0	0	0	2
Gekkota	Diplodactylidae	Strophurus taeniatus	0	0	0	0	0	0	0	0	0	0	0	0	0	0	0	0	0	0	0	0	0	1	0	1	2
Gekkota	Diplodactylidae	Total Family	0	0	0	0	0	1	0	0	0	0	0	0	0	0	0	11	2	7	0	0	0	5	0	4	6
Gekkota	Eublepharidae	Aeluroscalabotes felinus	0	0	0	0	0	0	0	0	0	0	0	0	0	0	0	0	0	1	0	0	0	0	0	0	1
Gekkota	Eublepharidae	Coleonyx brevis	0	0	0	0	0	0	0	0	0	0	0	0	0	0	0	0	0	0	0	0	0	1	0	0	1
Gekkota	Eublepharidae	Coleonyx variegatus	0	0	0	0	0	0	0	0	0	0	0	0	0	0	0	1	0	0	0	0	0	1	0	0	2
Gekkota	Eublepharidae	Eublepharis macularius	0	0	0	0	0	0	0	0	0	0	0	0	0	0	0	1	0	0	0	0	0	0	0	0	1
Gekkota	Eublepharidae	Goniurosaurus araneus	0	0	0	0	0	0	0	0	0	0	0	0	0	0	0	0	0	0	0	0	0	1	0	0	1
Gekkota	Eublepharidae	Goniurosaurus kuroiwae	0	0	0	0	0	0	0	0	0	0	0	0	0	0	0	0	0	0	0	0	0	1	0	1	2
Gekkota	Eublepharidae	Total Family	0	0	0	0	0	0	0	0	0	0	0	0	0	0	0	2	0	1	0	0	0	4	0	1	4
Gekkota	Gekkonidae	Bunopus blanfordii	0	0	0	1	0	0	0	0	0	0	0	0	0	0	0	1	0	0	0	0	0	0	0	0	2
Gekkota	Gekkonidae	Bunopus tuberculatus	0	0	0	1	1	0	0	0	0	0	0	0	0	0	0	1	1	0	0	0	0	0	0	0	4
Gekkota	Gekkonidae	Calodactylodes aureus	0	0	0	0	1	0	0	0	0	0	0	0	0	0	0	0	1	0	0	0	0	0	0	0	2
Gekkota	Gekkonidae	Chondrodactylus angulifer	0	0	0	0	0	0	0	0	0	0	0	0	0	0	0	1	0	0	0	0	0	1	0	0	2
Gekkota	Gekkonidae	Chondrodactylus bibronii	0	0	0	0	0	0	0	0	0	0	0	0	0	0	0	0	0	1	0	0	0	0	0	1	2
Gekkota	Gekkonidae	Chondrodactylus turneri	0	0	0	0	0	0	0	0	0	0	0	0	0	0	0	0	1	0	0	0	0	0	0	0	1
Gekkota	Gekkonidae	Cnemaspis boulengerii	0	0	0	0	1	1	0	0	0	0	0	0	0	0	0	0	0	0	0	0	0	0	0	0	2
Gekkota	Gekkonidae	Cnemaspis dickersonae	0	0	0	0	0	1	0	0	0	0	0	0	0	0	0	0	0	0	0	0	0	0	0	0	1
Gekkota	Gekkonidae	Cnemaspis gemunu	0	0	0	0	0	0	0	0	0	0	0	1	0	0	0	0	0	0	0	0	0	0	0	0	1
Gekkota	Gekkonidae	Cnemaspis kendallii	0	0	0	1	1	1	0	0	0	0	0	0	0	0	0	0	0	0	0	0	0	0	0	0	3
Gekkota	Gekkonidae	Cnemaspis peninsularis	0	0	0	1	1	1	0	0	0	0	0	0	0	0	0	0	0	0	0	0	0	0	0	0	3
Gekkota	Gekkonidae	Colopus wahlbergii	0	0	0	0	0	0	0	0	0	0	0	0	0	0	0	1	0	0	0	0	0	1	0	0	2
Gekkota	Gekkonidae	Crossobamon eversmanni	0	0	0	0	0	0	0	0	0	0	0	0	0	0	0	0	0	0	0	0	0	1	0	0	1
Gekkota	Gekkonidae	Crossobamon orientalis	0	0	0	0	0	0	0	0	0	0	0	0	0	0	0	0	0	0	0	0	0	1	0	0	1
Gekkota	Gekkonidae	Cyrtodactylus consobrinus	0	0	0	0	0	0	0	0	0	0	0	0	0	0	0	0	1	1	0	0	0	0	0	0	2
Gekkota	Gekkonidae	Cyrtodactylus fumosus	0	0	0	0	0	0	0	0	0	0	0	0	0	0	0	0	0	0	0	0	0	1	0	1	2
Gekkota	Gekkonidae	Cyrtodactylus loriae	0	0	0	0	0	0	0	0	0	0	0	0	0	0	0	0	0	0	0	0	0	0	0	1	1
Gekkota	Gekkonidae	Cyrtodactylus louisiadensis	0	0	0	0	0	0	0	0	0	0	0	0	0	0	0	0	0	0	0	0	0	0	1	1	2
Gekkota	Gekkonidae	Cyrtodactylus malayanus	0	0	0	0	0	0	0	0	0	0	0	0	0	0	0	0	0	1	0	0	0	0	0	0	1
Gekkota	Gekkonidae	Cyrtodactylus nepalensis	0	0	0	0	0	0	0	0	0	0	0	0	0	0	0	1	1	0	0	0	0	0	0	0	2
Gekkota	Gekkonidae	Cyrtodactylus pubisulcus	0	0	0	0	0	0	0	0	0	0	0	0	0	0	0	1	0	1	0	0	0	0	0	0	2
Gekkota	Gekkonidae	Cyrtodactylus salomonensis	0	0	0	0	0	0	0	0	0	0	0	0	0	0	0	0	0	0	0	0	0	0	0	1	1
Gekkota	Gekkonidae	Cyrtodactylus sanook	0	0	0	0	0	0	0	0	0	0	0	0	0	0	0	0	0	0	0	0	0	1	1	1	3
Gekkota	Gekkonidae	Cyrtodactylus seribuatensis	0	0	0	0	0	0	0	0	0	0	0	0	0	0	0	0	0	0	0	0	0	1	1	0	2
Gekkota	Gekkonidae	Cyrtodactylus teyniei	0	0	0	0	1	0	0	0	0	0	0	0	0	0	0	0	0	0	0	0	0	0	0	0	1
Gekkota	Gekkonidae	Cyrtopodion scabrum	0	0	0	0	0	0	0	0	0	0	0	0	0	0	0	1	1	0	0	0	0	1	1	0	4
Gekkota	Gekkonidae	Gehyra baliola	0	0	0	0	0	0	0	0	0	0	0	0	0	0	0	0	0	0	0	0	0	0	1	1	2
Gekkota	Gekkonidae	Gehyra mutilata	0	0	0	0	0	0	0	0	0	0	0	0	0	0	0	0	1	1	0	0	0	0	0	0	2
Gekkota	Gekkonidae	Gehyra oceanica	0	0	0	0	0	0	0	0	0	0	0	0	0	0	0	0	0	1	0	0	0	0	0	0	1
Gekkota	Gekkonidae	Gehyra variegata	0	0	0	0	0	0	0	0	0	0	0	0	0	0	0	0	0	1	0	0	0	0	0	0	1
Gekkota	Gekkonidae	Gekko gecko	0	0	0	0	0	0	0	0	0	0	0	0	0	0	0	0	1	1	0	0	0	0	1	1	4
Gekkota	Gekkonidae	Gekko hokouensis	0	0	0	0	0	0	0	0	0	0	0	0	0	0	0	0	0	1	0	0	0	0	0	1	2
Gekkota	Gekkonidae	Gekko vittatus	0	0	0	0	0	0	0	0	0	0	0	0	0	0	0	0	0	0	0	0	0	0	0	1	1
Gekkota	Gekkonidae	Hemidactylus brasilianus	0	0	0	0	0	0	0	0	0	0	0	0	0	0	0	1	1	1	0	0	0	0	0	0	3
Gekkota	Gekkonidae	Hemidactylus brookii	0	0	0	0	0	0	0	0	0	0	0	0	0	0	0	1	1	1	0	0	0	0	0	0	3
Gekkota	Gekkonidae	Hemidactylus flaviviridis	0	0	0	0	0	0	0	0	0	0	1	1	0	0	0	0	0	0	0	0	0	0	1	1	4
Gekkota	Gekkonidae	Hemidactylus foudaii	0	0	0	0	0	0	0	0	0	0	0	0	0	0	0	1	1	0	0	0	0	0	0	0	2
Gekkota	Gekkonidae	Hemidactylus frenatus	0	0	0	0	0	0	0	0	0	0	0	0	0	0	0	0	0	1	0	0	0	0	0	1	2
Gekkota	Gekkonidae	Hemidactylus garnotii	0	0	0	0	0	0	0	0	0	0	0	0	0	0	0	0	0	1	0	0	0	0	0	0	1
Gekkota	Gekkonidae	Hemidactylus hunae	0	0	0	0	0	0	0	0	0	0	0	0	0	0	0	0	0	0	0	0	0	0	1	1	2
Gekkota	Gekkonidae	Hemidactylus mabouia	0	0	0	0	0	0	0	0	0	0	0	0	0	0	0	0	0	1	0	0	0	0	0	1	2
Gekkota	Gekkonidae	Hemidactylus palaichthus	0	0	0	0	0	0	0	0	0	0	0	0	0	0	0	0	0	1	0	0	0	0	0	0	1
Gekkota	Gekkonidae	Hemidactylus platycephalus	0	0	0	0	0	0	0	0	0	0	0	0	0	0	0	0	0	0	0	0	0	0	0	1	1
Gekkota	Gekkonidae	Hemidactylus platyurus	0	0	0	0	0	1	0	0	0	0	0	0	0	0	0	0	0	1	0	0	0	0	0	0	2
Gekkota	Gekkonidae	Hemidactylus treutleri	0	0	0	0	0	0	0	0	0	0	0	0	0	0	0	0	0	0	0	0	0	0	1	0	1
Gekkota	Gekkonidae	Hemidactylus turcicus	0	0	0	0	0	0	0	0	0	0	0	0	0	0	0	0	1	1	0	0	0	0	1	1	4
Gekkota	Gekkonidae	Hemiphyllodactylus ganoklonis	0	0	0	0	0	0	0	0	0	0	0	0	0	0	0	0	0	0	0	0	0	0	0	1	1
Gekkota	Gekkonidae	Hemiphyllodactylus typus	0	0	0	0	0	0	0	0	0	0	0	0	0	0	0	0	0	0	0	0	0	0	0	1	1
Gekkota	Gekkonidae	Heteronotia binoei	0	0	0	0	0	0	0	0	0	0	0	0	0	0	0	1	0	0	0	0	0	1	0	0	2
Gekkota	Gekkonidae	Homopholis mulleri	0	0	0	0	0	0	0	0	0	0	0	0	0	0	0	0	0	1	0	0	0	0	0	0	1
Gekkota	Gekkonidae	Homopholis walbergii	0	0	0	0	1	1	0	0	0	0	0	0	0	0	0	0	1	1	0	0	0	0	0	0	4
Gekkota	Gekkonidae	Lepidodactylus lugubris	0	0	0	0	0	0	0	0	0	0	0	0	0	0	0	1	1	1	0	0	0	0	0	0	3
Gekkota	Gekkonidae	Lygodactylus blancae	0	0	0	0	1	1	0	0	0	0	0	0	0	0	0	0	0	0	0	0	0	0	0	0	2
Gekkota	Gekkonidae	Lygodactylus capensis	0	0	0	0	1	1	0	0	0	0	0	0	0	0	0	0	0	0	0	0	0	0	0	0	2
Gekkota	Gekkonidae	Lygodactylus klugei	0	0	0	0	0	1	0	0	0	0	0	0	0	0	0	0	0	0	0	0	0	0	0	0	1
Gekkota	Gekkonidae	Lygodactylus picturatus	0	0	0	0	0	1	0	0	0	0	0	1	0	0	0	0	0	0	0	0	0	0	0	0	2
Gekkota	Gekkonidae	Lygodactylus somalicus	0	0	0	0	0	1	0	0	0	0	0	0	0	0	0	0	0	0	0	0	0	0	0	0	1
Gekkota	Gekkonidae	Lygodactylus verticillatus	0	0	0	1	1	1	0	0	0	0	0	0	0	0	0	0	0	0	0	0	0	0	0	0	3
Gekkota	Gekkonidae	Mediodactylus kotschyi	0	0	0	0	1	1	0	0	0	0	0	0	0	0	0	0	1	1	0	0	0	0	0	0	4
Gekkota	Gekkonidae	Nactus pelagicus	0	0	0	0	0	0	0	0	0	0	0	0	0	0	0	1	1	1	0	0	0	0	0	0	3
Gekkota	Gekkonidae	Pachydactylus capensis	0	0	0	0	0	0	0	0	0	0	0	0	0	0	0	1	0	0	0	0	0	0	0	0	1
Gekkota	Gekkonidae	Pachydactylus oculatus	0	0	0	0	0	0	0	0	0	0	0	0	0	0	0	0	0	0	0	0	0	0	1	0	1
Gekkota	Gekkonidae	Pachydactylus rugosus	0	0	0	0	0	0	0	0	0	0	0	0	0	0	0	1	0	1	0	0	0	0	0	0	2
Gekkota	Gekkonidae	Paroedura stumpffi	0	0	0	0	0	0	0	0	0	0	0	0	0	0	0	1	0	1	0	0	0	0	0	0	2
Gekkota	Gekkonidae	Perochirus ateles	0	0	0	0	0	0	0	0	0	0	0	0	0	0	0	0	0	0	0	0	0	0	1	1	2
Gekkota	Gekkonidae	Phelsuma grandis	0	0	0	0	0	1	0	0	0	0	0	0	0	0	0	0	0	0	0	0	0	0	0	0	1
Gekkota	Gekkonidae	Phelsuma kochi	0	0	0	0	0	1	0	0	0	0	0	0	0	0	0	0	0	0	0	0	0	0	0	0	1
Gekkota	Gekkonidae	Phelsuma madagascariensis	0	0	0	0	0	1	0	0	0	0	0	0	0	0	0	0	0	0	0	0	0	0	0	0	1
Gekkota	Gekkonidae	Pseudoceramodactylus khobarensis	0	0	0	0	0	0	0	0	0	0	0	0	0	0	0	1	0	0	0	0	0	0	0	0	1
Gekkota	Gekkonidae	Pseudogekko brevipes	0	0	0	0	0	0	0	0	0	0	0	0	0	0	0	0	0	1	0	0	0	0	0	0	1
Gekkota	Gekkonidae	Ptenopus garrulus	0	0	0	0	0	0	0	0	0	0	0	0	0	0	0	1	0	0	0	0	0	0	0	0	1
Gekkota	Gekkonidae	Rhoptropus afer	0	0	0	1	0	0	0	0	0	0	0	0	0	0	0	0	0	0	0	0	0	0	0	0	1
Gekkota	Gekkonidae	Rhoptropus barnardi	0	0	0	0	1	0	0	0	0	0	0	0	0	0	0	0	0	0	0	0	0	0	0	0	1
Gekkota	Gekkonidae	Rhoptropus boultoni	0	0	0	0	1	1	0	0	0	0	0	0	0	0	0	0	0	0	0	0	0	0	0	0	2
Gekkota	Gekkonidae	Rhoptropus bradfieldi	0	0	0	0	1	0	0	0	0	0	0	0	0	0	0	0	0	0	0	0	0	0	0	0	1
Gekkota	Gekkonidae	Stenodactylus arabicus	0	0	0	0	0	0	0	0	0	0	0	0	0	0	0	1	0	0	0	0	0	0	0	0	1
Gekkota	Gekkonidae	Stenodactylus doriae	0	0	0	0	0	0	0	0	0	0	0	0	0	0	0	1	0	0	0	0	0	1	0	0	2
Gekkota	Gekkonidae	Stenodactylus leptocosymbotes	0	0	0	0	0	0	0	0	0	0	0	0	0	0	0	1	0	0	0	0	0	1	0	0	2
Gekkota	Gekkonidae	Stenodactylus petrii	0	0	0	0	0	0	0	0	0	0	0	0	0	0	0	1	0	0	0	0	0	1	0	0	2
Gekkota	Gekkonidae	Stenodactylus sharqiyahensis	0	0	0	0	0	0	0	0	0	0	0	0	0	0	0	1	0	0	0	0	0	0	0	0	1
Gekkota	Gekkonidae	Stenodactylus slevini	0	0	0	0	0	0	0	0	0	0	0	0	0	0	0	1	0	0	0	0	0	1	0	0	2
Gekkota	Gekkonidae	Stenodactylus sthenodactylus	0	0	0	0	0	0	0	0	0	0	0	0	0	0	0	1	0	0	0	0	0	1	0	0	2
Gekkota	Gekkonidae	Tropiocolotes bisharicus	0	0	0	0	0	0	0	0	0	0	0	0	0	0	0	0	1	0	0	0	0	0	1	0	2
Gekkota	Gekkonidae	Tropiocolotes nubicus	0	0	0	0	0	0	0	0	0	0	0	0	0	0	0	1	0	0	0	0	0	0	0	0	1
Gekkota	Gekkonidae	Uroplatus fimbriatus	0	0	0	0	0	0	0	0	0	0	0	0	0	0	0	0	0	0	0	0	0	0	0	1	1
Gekkota	Gekkonidae	Total Family	0	0	0	6	14	17	0	0	0	0	1	3	0	0	0	26	17	25	0	0	0	14	13	20	11
Gekkota	Phyllodactylidae	Gymnodactylus amarali	0	0	0	0	0	0	0	0	0	0	0	0	0	0	0	1	1	0	0	0	0	0	0	0	2
Gekkota	Phyllodactylidae	Gymnodactylus darwinii	0	0	0	0	0	0	0	0	0	0	0	0	0	0	0	1	0	1	0	0	0	0	0	0	2
Gekkota	Phyllodactylidae	Homonota darwinii	0	0	0	0	0	0	0	0	0	0	0	0	0	0	0	0	1	0	0	0	0	0	0	0	1
Gekkota	Phyllodactylidae	Homonota uruguayensis	0	0	0	0	1	0	0	0	0	0	1	0	0	0	0	0	1	0	0	0	0	0	1	0	4
Gekkota	Phyllodactylidae	Phyllodactylus microphyllus	0	0	0	0	0	0	0	0	0	0	0	0	0	0	0	0	0	0	0	0	0	1	0	1	2
Gekkota	Phyllodactylidae	Phyllodactylus nocticolus	0	0	0	0	0	0	0	0	0	0	0	0	0	0	0	0	0	0	0	0	0	0	1	0	1
Gekkota	Phyllodactylidae	Phyllodactylus reissii	0	0	0	0	0	0	0	0	0	0	0	0	0	0	0	0	0	0	0	0	0	1	1	1	3
Gekkota	Phyllodactylidae	Phyllodactylus tuberculosus	0	0	0	0	0	0	0	0	0	0	0	0	0	0	0	0	1	1	0	0	0	0	0	0	2
Gekkota	Phyllodactylidae	Phyllopezus pollicaris	0	0	0	0	0	0	0	0	0	0	0	0	0	0	0	0	0	1	0	0	0	0	0	0	1
Gekkota	Phyllodactylidae	Ptyodactylus guttatus	0	0	0	0	1	0	0	0	0	0	0	0	0	0	0	0	1	0	0	0	0	0	0	0	2
Gekkota	Phyllodactylidae	Ptyodactylus hasselquistii	0	0	0	0	1	0	0	0	0	0	0	0	0	0	0	0	1	0	0	0	0	0	0	0	2
Gekkota	Phyllodactylidae	Ptyodactylus ragazzii	0	0	0	0	1	0	0	0	0	0	0	0	0	0	0	0	1	0	0	0	0	0	0	0	2
Gekkota	Phyllodactylidae	Tarentola angustimentalis	0	0	0	0	0	0	0	0	0	0	0	0	0	0	0	1	0	0	0	0	0	0	0	0	1
Gekkota	Phyllodactylidae	Tarentola annularis	0	0	0	0	0	0	0	0	0	0	0	0	0	0	0	0	1	0	0	0	0	0	1	0	2
Gekkota	Phyllodactylidae	Tarentola boettgeri	0	0	0	0	0	0	0	0	0	0	0	0	0	0	0	0	1	0	0	0	0	0	0	0	1
Gekkota	Phyllodactylidae	Tarentola chazaliae	0	0	0	0	0	0	0	0	0	0	0	0	0	0	0	0	0	0	0	0	0	1	0	0	1
Gekkota	Phyllodactylidae	Tarentola delalandii	0	0	0	1	1	0	0	0	0	0	0	0	0	0	0	1	1	0	0	0	0	0	0	0	4
Gekkota	Phyllodactylidae	Tarentola deserti	0	0	0	0	0	0	0	0	0	0	0	0	0	0	0	0	0	0	0	0	0	0	0	1	1
Gekkota	Phyllodactylidae	Tarentola ephippiata	0	0	0	0	0	0	0	0	0	0	0	0	0	0	0	1	1	1	0	0	0	1	1	1	6
Gekkota	Phyllodactylidae	Tarentola gomerensis	0	0	0	0	0	0	0	0	0	0	0	0	0	0	0	0	1	0	0	0	0	0	0	0	1
Gekkota	Phyllodactylidae	Tarentola mauritanica	0	0	0	0	1	1	0	0	0	0	1	1	0	0	0	0	1	1	0	0	0	0	1	1	8
Gekkota	Phyllodactylidae	Tarentola neglecta	0	0	0	0	0	0	0	0	0	0	0	0	0	0	0	0	0	0	0	0	0	1	0	1	2
Gekkota	Phyllodactylidae	Tarentola substituta	0	0	0	0	0	0	0	0	0	0	0	0	0	0	0	0	1	1	0	0	0	0	0	0	2
Gekkota	Phyllodactylidae	Thecadactylus rapicauda	0	0	0	0	0	0	0	0	0	0	0	0	0	0	0	1	0	1	0	0	0	0	0	0	2
Gekkota	Phyllodactylidae	Thecadactylus solimoensis	0	0	0	0	0	0	0	0	0	0	0	0	0	0	0	0	0	1	0	0	0	0	0	0	1
Gekkota	Phyllodactylidae	Total Family	0	0	0	1	6	1	0	0	0	0	2	1	0	0	0	6	14	8	0	0	0	5	6	6	11
Gekkota	Pygopodidae	Delma butleri	0	0	0	1	0	0	0	0	0	0	0	0	0	0	0	1	0	0	0	0	0	0	0	0	2
Gekkota	Pygopodidae	Delma impar	0	0	0	0	0	0	0	0	0	1	0	0	0	0	0	0	0	0	0	0	0	0	0	0	1
Gekkota	Pygopodidae	Lialis burtonis	0	0	0	1	0	0	0	0	0	0	0	0	0	0	0	1	0	0	0	0	0	0	0	0	2
Gekkota	Pygopodidae	Pygopus lepidopodus	0	0	0	0	0	0	0	1	0	1	0	0	0	0	0	0	0	0	0	1	0	1	0	0	4
Gekkota	Pygopodidae	Pygopus nigriceps	0	0	0	0	0	0	0	0	0	0	0	0	0	0	0	0	0	0	0	0	0	1	0	0	1
Gekkota	Pygopodidae	Total Family	0	0	0	2	0	0	0	1	0	2	0	0	0	0	0	2	0	0	0	1	0	2	0	0	6
Gekkota	Sphaerodactylidae	Aristelliger cochranae	0	0	0	0	0	0	0	0	0	0	1	1	0	0	0	0	0	0	0	0	0	0	1	1	4
Gekkota	Sphaerodactylidae	Aristelliger praesignis	0	0	0	0	0	1	0	0	0	0	0	0	0	0	0	0	0	1	0	0	0	0	0	0	2
Gekkota	Sphaerodactylidae	Chatogekko amazonicus	0	0	0	1	0	0	0	0	0	0	0	0	0	0	0	0	0	0	0	0	0	0	0	0	1
Gekkota	Sphaerodactylidae	Coleodactylus meridionalis	0	0	0	1	0	0	0	0	0	1	0	0	0	0	0	0	0	0	0	0	0	0	0	0	2
Gekkota	Sphaerodactylidae	Coleodactylus septentrionalis	0	0	0	1	0	0	0	0	0	0	0	0	0	0	0	0	0	0	0	0	0	0	0	0	1
Gekkota	Sphaerodactylidae	Gonatodes albogularis	0	0	0	1	1	1	0	0	0	0	0	0	0	0	0	0	0	0	0	0	0	0	0	0	3
Gekkota	Sphaerodactylidae	Gonatodes concinnatus	0	1	0	1	0	0	0	0	0	0	0	0	0	0	0	0	0	0	0	0	0	0	0	0	2
Gekkota	Sphaerodactylidae	Gonatodes hasemani	0	1	0	1	0	0	0	0	0	0	0	0	0	0	0	0	0	0	0	0	0	0	0	0	2
Gekkota	Sphaerodactylidae	Gonatodes humeralis	0	1	0	1	0	0	0	0	0	0	0	0	0	0	0	0	0	0	0	0	0	0	0	0	2
Gekkota	Sphaerodactylidae	Gonatodes vittatus	0	0	0	1	1	1	0	0	0	0	0	0	0	0	0	0	0	0	0	0	0	0	0	0	3
Gekkota	Sphaerodactylidae	Gymnodactylus geckoides	0	0	0	0	0	0	0	0	0	0	0	0	0	0	0	0	1	0	0	0	0	0	0	0	1
Gekkota	Sphaerodactylidae	Lepidoblepharis xanthostigma	0	0	0	1	0	0	0	0	0	0	0	0	0	0	0	0	0	0	0	0	0	0	0	0	1
Gekkota	Sphaerodactylidae	Pristurus carteri	0	0	0	1	0	0	0	0	0	0	0	0	0	0	0	1	0	0	0	0	0	0	0	0	2
Gekkota	Sphaerodactylidae	Pristurus celerrimus	0	0	0	0	1	0	0	0	0	0	1	0	0	0	0	0	0	0	0	0	0	0	0	0	2
Gekkota	Sphaerodactylidae	Pristurus crucifer	0	0	0	1	0	0	0	0	0	0	0	0	0	0	0	0	0	0	0	0	0	0	0	0	1
Gekkota	Sphaerodactylidae	Pristurus flavipunctatus	0	0	0	0	0	1	0	0	0	0	0	0	0	0	0	0	0	0	0	0	0	0	0	0	1
Gekkota	Sphaerodactylidae	Pristurus gallagheri	0	0	0	0	1	1	0	0	0	0	0	0	0	0	0	0	0	0	0	0	0	0	0	0	2
Gekkota	Sphaerodactylidae	Pristurus insignis	0	0	0	0	0	0	0	0	0	0	1	0	0	0	0	0	0	0	0	0	0	0	0	0	1
Gekkota	Sphaerodactylidae	Pristurus minimus	0	0	0	1	0	1	0	0	0	0	0	0	0	0	0	1	0	1	0	0	0	0	0	0	4
Gekkota	Sphaerodactylidae	Pristurus rupestris	0	0	0	1	1	1	0	0	0	0	0	0	0	0	0	0	0	0	0	0	0	0	0	0	3
Gekkota	Sphaerodactylidae	Pristurus somalicus	0	0	0	1	0	0	0	0	0	0	0	0	0	0	0	0	0	0	0	0	0	0	0	0	1
Gekkota	Sphaerodactylidae	Pseudogonatodes guianensis	0	0	0	1	0	0	0	0	0	0	0	0	0	0	0	0	0	0	0	0	0	0	0	0	1
Gekkota	Sphaerodactylidae	Quedenfeldtia trachyblepharus	0	0	0	0	1	0	0	0	0	0	0	0	0	0	0	0	0	0	0	0	0	0	0	0	1
Gekkota	Sphaerodactylidae	Saurodactylus brosseti	0	0	0	1	0	0	0	0	0	0	0	0	0	0	0	0	0	0	0	0	0	0	0	0	1
Gekkota	Sphaerodactylidae	Sphaerodactylus millepunctatus	0	0	0	1	0	1	0	0	0	0	0	0	0	0	0	1	0	1	0	0	0	0	0	0	4
Gekkota	Sphaerodactylidae	Teratoscincus przewalskii	0	0	0	0	0	0	0	0	0	0	0	0	0	0	0	0	0	0	0	0	0	1	0	0	1
Gekkota	Sphaerodactylidae	Teratoscincus scincus	0	0	0	0	0	0	0	0	0	0	0	0	0	0	0	1	0	0	0	0	0	1	0	0	2
Gekkota	Sphaerodactylidae	Total Family	0	3	0	17	6	8	0	0	0	1	3	1	0	0	0	4	1	3	0	0	0	2	1	1	13
Gekkota		Total Clade	0	3	0	20	12	10	0	1	0	3	5	2	0	0	0	30	20	22	0	1	0	20	9	13	15
Iguania	Agamidae	Acanthocercus atricollis	0	0	0	0	0	1	0	0	0	0	0	0	0	0	0	0	0	0	0	0	0	0	0	0	1
Iguania	Agamidae	Acanthocercus yemensis	0	0	0	0	1	0	0	0	0	0	0	0	0	0	0	0	0	0	0	0	0	0	0	0	1
Iguania	Agamidae	Acanthosaura armata	0	0	0	1	0	1	0	0	0	0	0	0	0	0	0	0	0	0	0	0	0	0	0	0	2
Iguania	Agamidae	Acanthosaura titiwangsaensis	0	0	0	0	0	0	0	0	0	1	0	1	0	0	0	0	0	0	0	0	0	0	0	0	2
Iguania	Agamidae	Agama aculeata	0	0	0	1	0	0	0	0	0	0	0	0	0	0	0	0	0	0	0	0	0	0	0	0	1
Iguania	Agamidae	Agama agama	0	0	0	0	1	1	0	0	0	0	0	0	0	0	0	0	0	0	0	0	0	0	0	0	2
Iguania	Agamidae	Agama atra	0	0	0	0	1	0	0	0	0	0	0	0	0	0	0	0	0	0	0	0	0	0	0	0	1
Iguania	Agamidae	Agama hispida	0	0	0	1	0	0	0	0	0	0	0	0	0	0	0	0	0	0	0	0	0	0	0	0	1
Iguania	Agamidae	Agama impalearis	0	0	0	1	1	0	0	0	0	0	0	0	0	0	0	0	0	0	0	0	0	0	0	0	2
Iguania	Agamidae	Agama kirkii	0	0	0	0	1	0	0	0	0	0	0	0	0	0	0	0	0	0	0	0	0	0	0	0	1
Iguania	Agamidae	Agama planiceps	0	0	0	0	1	0	0	0	0	0	0	0	0	0	0	0	0	0	0	0	0	0	0	0	1
Iguania	Agamidae	Agama rueppelli	0	0	0	1	0	0	0	0	0	0	0	0	0	0	0	0	0	0	0	0	0	0	0	0	1
Iguania	Agamidae	Amphibolurus muricatus	0	0	0	1	0	1	0	0	0	0	0	0	0	0	0	0	0	0	0	0	0	0	0	0	2
Iguania	Agamidae	Amphibolurus norrisi	0	0	0	1	0	1	0	0	0	0	0	0	0	0	0	0	0	0	0	0	0	0	0	0	2
Iguania	Agamidae	Bufoniceps laungwalaensis	0	0	0	0	0	0	0	0	0	1	0	0	0	0	0	0	0	0	0	0	0	0	0	0	1
Iguania	Agamidae	Calotes ceylonensis	0	0	0	0	0	1	0	0	0	0	0	0	0	0	0	0	0	0	0	0	0	0	0	0	1
Iguania	Agamidae	Calotes mystaceus	0	0	0	0	0	0	0	0	0	0	0	1	0	0	0	0	0	0	0	0	0	0	0	0	1
Iguania	Agamidae	Calotes nigrilabris	0	0	0	0	0	1	0	0	0	0	0	0	0	0	0	0	0	0	0	0	0	0	0	0	1
Iguania	Agamidae	Calotes versicolor	0	0	0	1	0	1	0	0	0	0	0	0	0	0	0	0	0	0	0	0	0	0	0	0	2
Iguania	Agamidae	Ceratophora stoddartii	0	0	0	0	0	0	0	0	0	1	0	1	0	0	0	0	0	0	0	0	0	0	0	0	2
Iguania	Agamidae	Ceratophora tennentii	0	0	0	1	0	1	0	0	0	0	0	0	0	0	0	0	0	0	0	0	0	0	0	0	2
Iguania	Agamidae	Chlamydosaurus kingii	0	0	0	1	0	1	0	0	0	0	0	0	0	0	0	0	0	0	0	0	0	0	0	0	2
Iguania	Agamidae	Cryptagama aurita	0	0	0	1	0	0	0	0	0	0	0	0	0	0	0	0	0	0	0	0	0	0	0	0	1
Iguania	Agamidae	Ctenophorus caudicinctus	0	0	0	0	1	0	0	0	0	0	0	0	0	0	0	0	0	0	0	0	0	0	0	0	1
Iguania	Agamidae	Ctenophorus clayi	0	0	0	1	0	0	0	0	0	0	0	0	0	0	0	0	0	0	0	0	0	0	0	0	1
Iguania	Agamidae	Ctenophorus cristatus	0	0	0	1	0	0	0	0	0	0	0	0	0	0	0	0	0	0	0	0	0	0	0	0	1
Iguania	Agamidae	Ctenophorus femoralis	0	0	0	1	0	0	0	0	0	0	0	0	0	0	0	0	0	0	0	0	0	0	0	0	1
Iguania	Agamidae	Ctenophorus fordi	0	0	0	1	0	0	0	0	0	0	0	0	0	0	0	0	0	0	0	0	0	0	0	0	1
Iguania	Agamidae	Ctenophorus isolepis	0	0	0	1	0	0	0	0	0	0	0	0	0	0	0	0	0	0	0	0	0	0	0	0	1
Iguania	Agamidae	Ctenophorus nuchalis	0	0	0	1	0	1	0	0	0	0	0	0	0	0	0	0	0	0	0	0	0	0	0	0	2
Iguania	Agamidae	Ctenophorus ornatus	0	0	0	1	1	0	0	0	0	0	0	0	0	0	0	0	0	0	0	0	0	0	0	0	2
Iguania	Agamidae	Ctenophorus pictus	0	0	0	1	0	0	0	0	0	0	0	0	0	0	0	0	0	0	0	0	0	0	0	0	1
Iguania	Agamidae	Ctenophorus reticulatus	0	0	0	1	0	1	0	0	0	0	0	0	0	0	0	0	0	0	0	0	0	0	0	0	2
Iguania	Agamidae	Ctenophorus salinarum	0	0	0	1	0	0	0	0	0	0	0	0	0	0	0	0	0	0	0	0	0	0	0	0	1
Iguania	Agamidae	Ctenophorus scutulatus	0	0	0	1	0	0	0	0	0	0	0	0	0	0	0	0	0	0	0	0	0	0	0	0	1
Iguania	Agamidae	Diporiphora amphiboluroides	0	0	0	0	0	1	0	0	0	0	0	0	0	0	0	0	0	0	0	0	0	0	0	0	1
Iguania	Agamidae	Diporiphora australis	0	0	0	1	1	1	0	0	0	0	0	0	0	0	0	0	0	0	0	0	0	0	0	0	3
Iguania	Agamidae	Diporiphora paraconvergens	0	0	0	1	0	1	0	0	0	0	0	0	0	0	0	0	0	0	0	0	0	0	0	0	2
Iguania	Agamidae	Diporiphora winneckei	0	0	0	1	0	1	0	0	0	0	0	0	0	0	0	0	0	0	0	0	0	0	0	0	2
Iguania	Agamidae	Draco blanfordii	0	0	0	0	0	1	0	0	0	0	0	0	0	0	0	0	0	0	0	0	0	0	0	0	1
Iguania	Agamidae	Draco melanopogon	0	0	0	0	0	1	0	0	0	0	0	0	0	0	0	0	0	0	0	0	0	0	0	0	1
Iguania	Agamidae	Draco quinquefasciatus	0	0	0	0	0	1	0	0	0	0	0	0	0	0	0	0	0	0	0	0	0	0	0	0	1
Iguania	Agamidae	Draco spilopterus	0	0	0	0	0	1	0	0	0	0	0	0	0	0	0	0	0	0	0	0	0	0	0	0	1
Iguania	Agamidae	Draco sumatranus	0	0	0	0	0	1	0	0	0	0	0	0	0	0	0	0	0	0	0	0	0	0	0	0	1
Iguania	Agamidae	Draco volans	0	0	0	0	0	1	0	0	0	0	0	0	0	0	0	0	0	0	0	0	0	0	0	0	1
Iguania	Agamidae	Gonocephalus abbotti	0	0	0	0	0	1	0	0	0	0	0	0	0	0	0	0	0	0	0	0	0	0	0	0	1
Iguania	Agamidae	Gowidon longirostris	0	0	0	0	0	1	0	0	0	0	0	0	0	0	0	0	0	0	0	0	0	0	0	0	1
Iguania	Agamidae	Gowidon temporalis	0	0	0	0	0	1	0	0	0	0	0	0	0	0	0	0	0	0	0	0	0	0	0	0	1
Iguania	Agamidae	Harpesaurus beccarii	0	0	0	0	0	1	0	0	0	0	0	0	0	0	0	0	0	0	0	0	0	0	0	0	1
Iguania	Agamidae	Intellagama lesueurii	0	0	0	0	0	0	1	0	0	0	0	0	0	0	0	0	0	0	0	0	0	0	0	0	1
Iguania	Agamidae	Japalura kumaonensis	0	0	0	1	1	1	0	0	0	0	0	0	0	0	0	0	0	0	0	0	0	0	0	0	3
Iguania	Agamidae	Japalura polygonata	0	0	0	0	0	1	0	0	0	0	0	0	0	0	0	0	0	0	0	0	0	0	0	0	1
Iguania	Agamidae	Japalura swinhonis	0	0	0	0	1	1	0	0	0	0	0	0	0	0	0	0	0	0	0	0	0	0	0	0	2
Iguania	Agamidae	Japalura tricarinata	0	0	0	1	1	1	0	0	0	0	0	0	0	0	0	0	0	0	0	0	0	0	0	0	3
Iguania	Agamidae	Japalura variegata	0	0	0	1	1	1	0	0	0	0	0	0	0	0	0	0	0	0	0	0	0	0	0	0	3
Iguania	Agamidae	Japalura yulongensis	0	0	0	0	0	0	0	0	0	1	1	1	0	0	0	0	0	0	0	0	0	0	0	0	3
Iguania	Agamidae	Laudakia nupta	0	0	0	0	0	0	0	0	0	0	1	0	0	0	0	0	0	0	0	0	0	0	0	0	1
Iguania	Agamidae	Laudakia tuberculata	0	0	0	0	1	0	0	0	0	0	1	0	0	0	0	0	0	0	0	0	0	0	0	0	2
Iguania	Agamidae	Lophognathus gilberti	0	0	0	0	0	1	0	0	0	0	0	0	0	0	0	0	0	0	0	0	0	0	0	0	1
Iguania	Agamidae	Lophosaurus boydii	0	0	0	0	0	1	0	0	0	0	0	0	0	0	0	0	0	0	0	0	0	0	0	0	1
Iguania	Agamidae	Lophosaurus spinipes	0	0	0	0	0	1	0	0	0	0	0	0	0	0	0	0	0	0	0	0	0	0	0	0	1
Iguania	Agamidae	Moloch horridus	0	0	0	1	0	0	0	0	0	0	0	0	0	0	0	0	0	0	0	0	0	0	0	0	1
Iguania	Agamidae	Phrynocephalus arabicus	0	0	0	1	0	0	0	0	0	0	0	0	0	0	0	0	0	0	0	0	0	0	0	0	1
Iguania	Agamidae	Phrynocephalus helioscopus	0	0	0	1	0	0	0	0	0	0	0	0	0	0	0	0	0	0	0	0	0	0	0	0	1
Iguania	Agamidae	Phrynocephalus interscapularis	0	0	0	1	0	0	0	0	0	0	0	0	0	0	0	0	0	0	0	0	0	0	0	0	1
Iguania	Agamidae	Phrynocephalus maculatus	0	0	0	1	0	0	0	0	0	0	0	0	0	0	0	0	0	0	0	0	0	0	0	0	1
Iguania	Agamidae	Phrynocephalus mystaceus	0	0	0	1	0	0	0	0	0	0	0	0	0	0	0	0	0	0	0	0	0	0	0	0	1
Iguania	Agamidae	Phrynocephalus persicus	0	0	0	0	0	0	0	0	0	1	0	0	0	0	0	0	0	0	0	0	0	0	0	0	1
Iguania	Agamidae	Phrynocephalus reticulatus	0	0	0	1	0	0	0	0	0	0	0	0	0	0	0	0	0	0	0	0	0	0	0	0	1
Iguania	Agamidae	Phrynocephalus theobaldi	0	0	0	1	0	0	0	0	0	0	0	0	0	0	0	0	0	0	0	0	0	0	0	0	1
Iguania	Agamidae	Pogona minor	0	0	0	1	0	1	0	0	0	0	0	0	0	0	0	0	0	0	0	0	0	0	0	0	2
Iguania	Agamidae	Pogona vitticeps	0	0	0	0	1	1	0	0	0	0	1	1	0	0	0	0	0	0	0	0	0	0	0	0	4
Iguania	Agamidae	Psammophilus blanfordanus	0	0	0	0	1	1	0	0	0	0	0	0	0	0	0	0	0	0	0	0	0	0	0	0	2
Iguania	Agamidae	Pseudotrapelus sinaitus	0	0	0	0	1	1	0	0	0	0	0	0	0	0	0	0	0	0	0	0	0	0	0	0	2
Iguania	Agamidae	Sitana bahiri	0	0	0	0	0	0	0	0	0	1	0	0	0	0	0	0	0	0	0	0	0	0	0	0	1
Iguania	Agamidae	Sitana fusca	0	0	0	1	0	0	0	0	0	0	0	0	0	0	0	0	0	0	0	0	0	0	0	0	1
Iguania	Agamidae	Stellagama stellio	0	0	0	0	1	1	0	0	0	0	0	0	0	0	0	0	0	0	0	0	0	0	0	0	2
Iguania	Agamidae	Trapelus agilis	0	0	0	1	0	0	0	0	0	0	0	0	0	0	0	0	0	0	0	0	0	0	0	0	1
Iguania	Agamidae	Trapelus agnetae	0	0	0	1	0	0	0	0	0	0	0	0	0	0	0	0	0	0	0	0	0	0	0	0	1
Iguania	Agamidae	Trapelus flavimaculatus	0	0	0	1	0	1	0	0	0	1	0	1	0	0	0	0	0	0	0	0	0	0	0	0	4
Iguania	Agamidae	Trapelus mutabilis	0	0	0	1	0	0	0	0	0	0	0	0	0	0	0	0	0	0	0	0	0	0	0	0	1
Iguania	Agamidae	Trapelus ruderatus	0	0	0	1	1	1	0	0	0	0	0	0	0	0	0	0	0	0	0	0	0	0	0	0	3
Iguania	Agamidae	Trapelus sanguinolentus	0	0	0	1	0	1	0	0	0	1	0	1	0	0	0	0	0	0	0	0	0	0	0	0	4
Iguania	Agamidae	Trapelus savignii	0	0	0	1	0	0	0	0	0	0	0	0	0	0	0	0	0	0	0	0	0	0	0	0	1
Iguania	Agamidae	Trapelus tournevillei	0	0	0	0	0	1	0	0	0	0	0	1	0	0	0	0	0	0	0	0	0	0	0	0	2
Iguania	Agamidae	Tympanocryptis lineata	0	0	0	1	0	1	0	0	0	0	0	0	0	0	0	0	0	0	0	0	0	0	0	0	2
Iguania	Agamidae	Total Family	0	0	0	46	19	44	1	0	0	8	4	8	0	0	0	0	0	0	0	0	0	0	0	0	7
Iguania	Chamaeleonidae	Bradypodion pumilum	0	0	0	1	0	1	0	0	0	1	0	1	0	0	0	0	0	0	0	0	0	0	0	0	4
Iguania	Chamaeleonidae	Bradypodion taeniabronchum	0	0	0	0	0	1	0	0	0	0	0	1	0	0	0	0	0	0	0	0	0	0	0	0	2
Iguania	Chamaeleonidae	Bradypodion ventrale	0	0	0	0	0	1	0	0	0	0	0	1	0	0	0	0	0	0	0	0	0	0	0	0	2
Iguania	Chamaeleonidae	Brookesia decaryi	0	0	0	1	0	0	0	0	0	0	0	0	0	0	0	0	0	0	0	0	0	0	0	0	1
Iguania	Chamaeleonidae	Brookesia dentata	0	0	0	0	0	0	0	0	0	1	0	0	0	0	0	0	0	0	0	0	0	0	0	0	1
Iguania	Chamaeleonidae	Brookesia minima	0	0	0	0	0	0	0	0	0	1	0	0	0	0	0	0	0	0	0	0	0	0	0	0	1
Iguania	Chamaeleonidae	Brookesia stumpffi	0	0	0	1	0	0	0	0	0	1	0	0	0	0	0	0	0	0	0	0	0	0	0	0	2
Iguania	Chamaeleonidae	Brookesia superciliaris	0	0	0	1	0	1	0	0	0	1	0	1	0	0	0	0	0	0	0	0	0	0	0	0	4
Iguania	Chamaeleonidae	Brookesia thieli	0	0	0	1	0	1	0	0	0	0	0	0	0	0	0	0	0	0	0	0	0	0	0	0	2
Iguania	Chamaeleonidae	Calumma oshaughnessyi	0	0	0	1	0	1	0	0	0	1	0	1	0	0	0	0	0	0	0	0	0	0	0	0	4
Iguania	Chamaeleonidae	Calumma parsonii	0	0	0	0	0	1	0	0	0	0	0	0	0	0	0	0	0	0	0	0	0	0	0	0	1
Iguania	Chamaeleonidae	Chamaeleo chamaeleon	0	0	0	0	0	1	0	0	0	0	0	0	0	0	0	0	0	0	0	0	0	0	0	0	1
Iguania	Chamaeleonidae	Chamaeleo dilepis	0	0	0	1	0	1	0	0	0	0	0	0	0	0	0	0	0	0	0	0	0	0	0	0	2
Iguania	Chamaeleonidae	Chamaeleo namaquensis	0	0	0	0	0	0	0	0	0	1	0	0	0	0	0	0	0	0	0	0	0	0	0	0	1
Iguania	Chamaeleonidae	Furcifer pardalis	0	0	0	0	0	0	0	0	0	0	0	1	0	0	0	0	0	0	0	0	0	0	0	0	1
Iguania	Chamaeleonidae	Rhampholeon boulengeri	0	0	0	1	0	1	0	0	0	0	0	0	0	0	0	0	0	0	0	0	0	0	0	0	2
Iguania	Chamaeleonidae	Rhampholeon spectrum	0	0	0	1	0	1	0	0	0	0	0	0	0	0	0	0	0	0	0	0	0	0	0	0	2
Iguania	Chamaeleonidae	Trioceros jacksonii	0	0	0	0	0	1	0	0	0	0	0	1	0	0	0	0	0	0	0	0	0	0	0	0	2
Iguania	Chamaeleonidae	Total Family	0	0	0	9	0	12	0	0	0	7	0	7	0	0	0	0	0	0	0	0	0	0	0	0	4
Iguania	Corytophanidae	Basiliscus basiliscus	1	0	0	0	0	0	0	0	0	0	0	0	0	0	0	0	0	0	0	0	0	0	0	0	1
Iguania	Corytophanidae	Basiliscus galeritus	0	0	0	0	0	0	1	0	0	0	0	0	0	0	0	0	0	0	0	0	0	0	0	0	1
Iguania	Corytophanidae	Basiliscus plumifrons	1	0	0	0	0	0	0	0	0	0	0	0	0	0	0	0	0	0	0	0	0	0	0	0	1
Iguania	Corytophanidae	Basiliscus vittatus	1	0	0	0	0	0	0	0	0	0	0	0	0	0	0	0	0	0	0	0	0	0	0	0	1
Iguania	Corytophanidae	Corytophanes cristatus	0	0	0	1	1	1	0	0	0	0	0	0	0	0	0	0	0	0	0	0	0	0	0	0	3
Iguania	Corytophanidae	Corytophanes hernandesii	0	0	0	1	0	1	0	0	0	0	0	0	0	0	0	0	0	0	0	0	0	0	0	0	2
Iguania	Corytophanidae	Laemanctus serratus	0	0	0	1	0	1	0	0	0	0	0	0	0	0	0	1	0	1	0	0	0	0	0	0	4
Iguania	Corytophanidae	Total Family	3	0	0	3	1	3	1	0	0	0	0	0	0	0	0	1	0	1	0	0	0	0	0	0	7
Iguania	Crotaphytidae	Crotaphytus bicinctores	0	0	0	0	0	0	0	0	0	0	1	0	0	0	0	0	0	0	0	0	0	0	0	0	1
Iguania	Crotaphytidae	Crotaphytus collaris	0	0	0	1	1	0	0	0	0	0	0	0	0	0	0	0	0	0	0	0	0	0	0	0	2
Iguania	Crotaphytidae	Crotaphytus dickersonae	0	0	0	1	1	0	0	0	0	0	0	0	0	0	0	0	0	0	0	0	0	0	0	0	2
Iguania	Crotaphytidae	Crotaphytus nebrius	0	0	0	0	1	0	0	0	0	0	0	0	0	0	0	0	0	0	0	0	0	0	0	0	1
Iguania	Crotaphytidae	Crotaphytus reticulatus	0	0	0	0	1	0	0	0	0	0	1	0	0	0	0	0	0	0	0	0	0	0	0	0	2
Iguania	Crotaphytidae	Gambelia sila	0	0	0	1	0	0	0	0	0	1	0	0	0	0	0	0	0	0	0	0	0	0	0	0	2
Iguania	Crotaphytidae	Gambelia wislizenii	0	0	0	1	0	0	0	0	0	0	0	0	0	0	0	0	0	0	0	0	0	0	0	0	1
Iguania	Crotaphytidae	Total Family	0	0	0	4	4	0	0	0	0	1	2	0	0	0	0	0	0	0	0	0	0	0	0	0	4
Iguania	Dactyloidae	Anolis acutus	0	0	0	1	0	1	0	0	0	0	0	0	0	0	0	0	0	0	0	0	0	0	0	0	2
Iguania	Dactyloidae	Anolis aeneus	0	0	0	0	0	1	0	0	0	0	0	0	0	0	0	0	0	0	0	0	0	0	0	0	1
Iguania	Dactyloidae	Anolis aequatorialis	0	0	0	0	0	1	0	0	0	0	0	0	0	0	0	0	0	0	0	0	0	0	0	0	1
Iguania	Dactyloidae	Anolis agassizi	0	0	0	0	1	0	0	0	0	0	1	0	0	0	0	0	0	0	0	0	0	0	0	0	2
Iguania	Dactyloidae	Anolis allogus	0	0	0	1	1	1	0	0	0	1	1	1	0	0	0	0	0	0	0	0	0	0	0	0	6
Iguania	Dactyloidae	Anolis anchicayae	0	0	0	0	0	1	0	0	0	0	0	0	0	0	0	0	0	0	0	0	0	0	0	0	1
Iguania	Dactyloidae	Anolis angusticeps	0	0	0	0	0	0	0	0	0	0	0	1	0	0	0	0	0	0	0	0	0	0	0	0	1
Iguania	Dactyloidae	Anolis auratus	0	0	0	1	0	0	0	0	0	0	0	0	0	0	0	0	0	0	0	0	0	0	0	0	1
Iguania	Dactyloidae	Anolis barbatus	0	0	0	0	0	1	0	0	0	0	0	0	0	0	0	0	0	0	0	0	0	0	0	0	1
Iguania	Dactyloidae	Anolis barbouri	0	0	0	1	0	0	0	0	0	0	0	0	0	0	0	0	0	0	0	0	0	0	0	0	1
Iguania	Dactyloidae	Anolis biporcatus	0	0	0	1	0	1	0	0	0	0	0	0	0	0	0	0	0	0	0	0	0	0	0	0	2
Iguania	Dactyloidae	Anolis brasiliensis	0	0	0	0	0	1	0	0	0	0	0	0	0	0	0	0	0	0	0	0	0	0	0	0	1
Iguania	Dactyloidae	Anolis brevirostris	0	0	0	0	0	1	0	0	0	0	0	0	0	0	0	0	0	0	0	0	0	0	0	0	1
Iguania	Dactyloidae	Anolis capito	0	0	0	1	0	0	0	0	0	0	0	0	0	0	0	0	0	0	0	0	0	0	0	0	1
Iguania	Dactyloidae	Anolis carolinensis	0	0	0	0	0	1	0	0	0	0	0	0	0	0	0	0	0	0	0	0	0	0	0	0	1
Iguania	Dactyloidae	Anolis carpenteri	0	0	0	1	0	1	0	0	0	0	0	0	0	0	0	0	0	0	0	0	0	0	0	0	2
Iguania	Dactyloidae	Anolis chloris	0	0	0	0	0	1	0	0	0	0	0	0	0	0	0	0	0	0	0	0	0	0	0	0	1
Iguania	Dactyloidae	Anolis christophei	0	0	0	0	0	1	0	0	0	0	0	0	0	0	0	0	0	0	0	0	0	0	0	0	1
Iguania	Dactyloidae	Anolis chrysolepis	0	0	0	1	0	1	0	0	0	1	0	1	0	0	0	0	0	0	0	0	0	0	0	0	4
Iguania	Dactyloidae	Anolis cristatellus	0	0	0	1	0	1	0	0	0	0	0	0	0	0	0	0	0	0	0	0	0	0	0	0	2
Iguania	Dactyloidae	Anolis cupreus	0	0	0	1	0	1	0	0	0	0	0	0	0	0	0	0	0	0	0	0	0	0	0	0	2
Iguania	Dactyloidae	Anolis cuvieri	0	0	0	1	0	1	0	0	0	0	0	0	0	0	0	0	0	0	0	0	0	0	0	0	2
Iguania	Dactyloidae	Anolis cybotes	0	0	0	1	0	1	0	0	0	0	0	0	0	0	0	0	0	0	0	0	0	0	0	0	2
Iguania	Dactyloidae	Anolis desechensis	0	0	0	0	0	0	0	0	0	0	1	1	0	0	0	0	0	0	0	0	0	0	0	0	2
Iguania	Dactyloidae	Anolis equestris	0	0	0	0	0	1	0	0	0	0	0	1	0	0	0	0	0	0	0	0	0	0	0	0	2
Iguania	Dactyloidae	Anolis ernestwilliamsi	0	0	0	0	1	0	0	0	0	0	0	0	0	0	0	0	0	0	0	0	0	0	0	0	1
Iguania	Dactyloidae	Anolis etheridgei	0	0	0	0	0	1	0	0	0	0	0	0	0	0	0	0	0	0	0	0	0	0	0	0	1
Iguania	Dactyloidae	Anolis eugenegrahami	0	0	0	0	0	0	1	0	0	0	0	0	0	0	0	0	0	0	0	0	0	0	0	0	1
Iguania	Dactyloidae	Anolis euskalerriari	0	0	0	0	0	1	0	0	0	0	0	0	0	0	0	0	0	0	0	0	0	0	0	0	1
Iguania	Dactyloidae	Anolis extremus	0	0	0	0	0	1	0	0	0	0	0	0	0	0	0	0	0	0	0	0	0	0	0	0	1
Iguania	Dactyloidae	Anolis fraseri	0	0	0	0	0	1	0	0	0	0	0	0	0	0	0	0	0	0	0	0	0	0	0	0	1
Iguania	Dactyloidae	Anolis fuscoauratus	0	0	0	0	0	1	0	0	0	0	0	0	0	0	0	0	0	0	0	0	0	0	0	0	1
Iguania	Dactyloidae	Anolis garmani	0	0	0	0	0	1	0	0	0	0	0	0	0	0	0	0	0	0	0	0	0	0	0	0	1
Iguania	Dactyloidae	Anolis garridoi	0	0	0	0	0	1	0	0	0	0	0	0	0	0	0	0	0	0	0	0	0	0	0	0	1
Iguania	Dactyloidae	Anolis gemmosus	0	0	0	0	1	1	0	0	0	0	0	0	0	0	0	0	0	0	0	0	0	0	0	0	2
Iguania	Dactyloidae	Anolis gracilipes	0	0	0	1	0	0	0	0	0	0	0	0	0	0	0	0	0	0	0	0	0	0	0	0	1
Iguania	Dactyloidae	Anolis grahami	0	0	0	0	1	1	0	0	0	0	0	0	0	0	0	0	0	0	0	0	0	0	0	0	2
Iguania	Dactyloidae	Anolis granuliceps	0	0	0	1	0	0	0	0	0	0	0	0	0	0	0	0	0	0	0	0	0	0	0	0	1
Iguania	Dactyloidae	Anolis gundlachi	0	0	0	0	0	1	0	0	0	0	0	0	0	0	0	0	0	0	0	0	0	0	0	0	1
Iguania	Dactyloidae	Anolis hendersoni	0	0	0	0	0	1	0	0	0	0	0	0	0	0	0	0	0	0	0	0	0	0	0	0	1
Iguania	Dactyloidae	Anolis heterodermus	0	0	0	0	0	0	0	0	0	0	0	1	0	0	0	0	0	0	0	0	0	0	0	0	1
Iguania	Dactyloidae	Anolis homolechis	0	0	0	1	1	1	0	0	0	1	1	1	0	0	0	0	0	0	0	0	0	0	0	0	6
Iguania	Dactyloidae	Anolis humilis	0	0	0	0	0	1	0	0	0	0	0	0	0	0	0	0	0	0	0	0	0	0	0	0	1
Iguania	Dactyloidae	Anolis krugi	0	0	0	0	0	1	0	0	0	0	0	0	0	0	0	0	0	0	0	0	0	0	0	0	1
Iguania	Dactyloidae	Anolis laeviventris	0	0	0	0	0	0	0	0	0	1	1	1	0	0	0	0	0	0	0	0	0	0	0	0	3
Iguania	Dactyloidae	Anolis latifrons	0	0	0	0	0	1	0	0	0	0	0	0	0	0	0	0	0	0	0	0	0	0	0	0	1
Iguania	Dactyloidae	Anolis lemurinus	0	0	0	1	0	1	0	0	0	0	0	0	0	0	0	0	0	0	0	0	0	0	0	0	2
Iguania	Dactyloidae	Anolis limifrons	0	0	0	0	0	1	0	0	0	0	0	0	0	0	0	0	0	0	0	0	0	0	0	0	1
Iguania	Dactyloidae	Anolis lineatopus	0	0	0	1	0	1	0	0	0	0	0	0	0	0	0	0	0	0	0	0	0	0	0	0	2
Iguania	Dactyloidae	Anolis lionotus	1	0	0	0	0	0	0	0	0	0	0	0	0	0	0	0	0	0	0	0	0	0	0	0	1
Iguania	Dactyloidae	Anolis luciae	0	0	0	1	1	1	0	0	0	0	0	0	0	0	0	0	0	0	0	0	0	0	0	0	3
Iguania	Dactyloidae	Anolis lyra	0	0	0	0	0	0	0	0	0	1	0	1	0	0	0	0	0	0	0	0	0	0	0	0	2
Iguania	Dactyloidae	Anolis macrinii	0	0	0	0	0	1	0	0	0	0	0	0	0	0	0	0	0	0	0	0	0	0	0	0	1
Iguania	Dactyloidae	Anolis macrolepis	1	0	0	0	0	0	0	0	0	0	0	0	0	0	0	0	0	0	0	0	0	0	0	0	1
Iguania	Dactyloidae	Anolis maculiventris	0	0	0	1	0	1	0	0	0	0	0	0	0	0	0	0	0	0	0	0	0	0	0	0	2
Iguania	Dactyloidae	Anolis marcanoi	0	0	0	1	0	1	0	0	0	0	0	0	0	0	0	0	0	0	0	0	0	0	0	0	2
Iguania	Dactyloidae	Anolis meridionalis	0	0	0	1	0	1	0	0	0	1	0	1	0	0	0	0	0	0	0	0	0	0	0	0	4
Iguania	Dactyloidae	Anolis monticola	0	0	0	0	1	0	0	0	0	0	0	0	0	0	0	0	0	0	0	0	0	0	0	0	1
Iguania	Dactyloidae	Anolis nebulosus	0	0	0	1	0	1	0	0	0	1	0	1	0	0	0	0	0	0	0	0	0	0	0	0	4
Iguania	Dactyloidae	Anolis notopholis	0	0	0	0	0	0	0	0	0	1	0	1	0	0	0	0	0	0	0	0	0	0	0	0	2
Iguania	Dactyloidae	Anolis oculatus	0	0	0	1	0	1	0	0	0	0	0	0	0	0	0	0	0	0	0	0	0	0	0	0	2
Iguania	Dactyloidae	Anolis opalinus	0	0	0	0	0	1	0	0	0	0	0	0	0	0	0	0	0	0	0	0	0	0	0	0	1
Iguania	Dactyloidae	Anolis ortonii	0	0	0	0	0	1	0	0	0	0	0	0	0	0	0	0	0	0	0	0	0	0	0	0	1
Iguania	Dactyloidae	Anolis oxylophus	0	0	0	0	0	1	0	0	0	0	0	0	0	0	0	0	0	0	0	0	0	0	0	0	1
Iguania	Dactyloidae	Anolis planiceps	0	0	0	1	0	1	0	0	0	0	0	0	0	0	0	0	0	0	0	0	0	0	0	0	2
Iguania	Dactyloidae	Anolis poecilopus	1	0	0	0	0	0	0	0	0	0	0	0	0	0	0	0	0	0	0	0	0	0	0	0	1
Iguania	Dactyloidae	Anolis polylepis	0	0	0	0	0	1	0	0	0	0	0	0	0	0	0	0	0	0	0	0	0	0	0	0	1
Iguania	Dactyloidae	Anolis punctatus	0	0	0	1	0	0	0	0	0	0	0	0	0	0	0	0	0	0	0	0	0	0	0	0	1
Iguania	Dactyloidae	Anolis purpurescens	0	0	0	0	0	1	0	0	0	0	0	0	0	0	0	0	0	0	0	0	0	0	0	0	1
Iguania	Dactyloidae	Anolis reconditus	0	0	0	1	1	1	0	0	0	1	1	1	0	0	0	0	0	0	0	0	0	0	0	0	6
Iguania	Dactyloidae	Anolis ricordii	0	0	0	0	0	1	0	0	0	0	0	0	0	0	0	0	0	0	0	0	0	0	0	0	1
Iguania	Dactyloidae	Anolis sagrei	0	0	0	0	1	1	0	0	0	0	0	0	0	0	0	0	0	0	0	0	0	0	0	0	2
Iguania	Dactyloidae	Anolis scypheus	0	0	0	1	0	0	0	0	0	0	0	0	0	0	0	0	0	0	0	0	0	0	0	0	1
Iguania	Dactyloidae	Anolis sericeus	0	0	0	1	0	1	0	0	0	0	0	0	0	0	0	0	0	0	0	0	0	0	0	0	2
Iguania	Dactyloidae	Anolis smaragdinus	0	0	0	0	0	1	0	0	0	0	0	1	0	0	0	0	0	0	0	0	0	0	0	0	2
Iguania	Dactyloidae	Anolis squamulatus	0	0	0	0	0	1	0	0	0	0	0	0	0	0	0	0	0	0	0	0	0	0	0	0	1
Iguania	Dactyloidae	Anolis strahmi	0	0	0	0	1	0	0	0	0	0	0	0	0	0	0	0	0	0	0	0	0	0	0	0	1
Iguania	Dactyloidae	Anolis stratulus	0	0	0	0	0	1	0	0	0	0	0	0	0	0	0	0	0	0	0	0	0	0	0	0	1
Iguania	Dactyloidae	Anolis tandai	0	0	0	1	0	1	0	0	0	0	0	0	0	0	0	0	0	0	0	0	0	0	0	0	2
Iguania	Dactyloidae	Anolis trachyderma	0	0	0	1	0	0	0	0	0	0	0	0	0	0	0	0	0	0	0	0	0	0	0	0	1
Iguania	Dactyloidae	Anolis transversalis	0	0	0	1	0	0	0	0	0	0	0	0	0	0	0	0	0	0	0	0	0	0	0	0	1
Iguania	Dactyloidae	Anolis tropidolepis	0	0	0	1	0	1	0	0	0	0	0	0	0	0	0	0	0	0	0	0	0	0	0	0	2
Iguania	Dactyloidae	Anolis tropidonotus	0	0	0	1	0	1	0	0	0	0	0	0	0	0	0	0	0	0	0	0	0	0	0	0	2
Iguania	Dactyloidae	Anolis valencienni	0	0	0	0	0	0	0	0	0	1	0	1	0	0	0	0	0	0	0	0	0	0	0	0	2
Iguania	Dactyloidae	Anolis vermiculatus	0	0	0	0	0	0	1	0	0	0	0	0	0	0	0	0	0	0	0	0	0	0	0	0	1
Iguania	Dactyloidae	Anolis whitemani	0	0	0	1	0	1	0	0	0	0	0	0	0	0	0	0	0	0	0	0	0	0	0	0	2
Iguania	Dactyloidae	Total Family	3	0	0	34	11	61	2	0	0	10	6	15	0	0	0	0	0	0	0	0	0	0	0	0	8
Iguania	Hoplocercidae	Enyalioides cofanorum	0	0	0	1	0	1	0	0	0	0	0	0	0	0	0	0	0	0	0	0	0	0	0	0	2
Iguania	Hoplocercidae	Enyalioides heterolepis	0	0	0	1	0	0	0	0	0	0	0	0	0	0	0	0	0	0	0	0	0	0	0	0	1
Iguania	Hoplocercidae	Enyalioides laticeps	0	0	0	1	0	1	0	0	0	0	0	0	0	0	0	0	0	0	0	0	0	0	0	0	2
Iguania	Hoplocercidae	Enyalioides palpebralis	0	0	0	1	0	1	0	0	0	0	0	0	0	0	0	0	0	0	0	0	0	0	0	0	2
Iguania	Hoplocercidae	Total Family	0	0	0	4	0	3	0	0	0	0	0	0	0	0	0	0	0	0	0	0	0	0	0	0	2
Iguania	Iguanidae	Ctenosaura similis	0	0	0	1	1	1	0	0	0	0	0	0	0	0	0	0	0	0	0	0	0	0	0	0	3
Iguania	Iguanidae	Cyclura carinata	0	0	0	1	0	1	0	0	0	0	0	0	0	0	0	0	0	0	0	0	0	0	0	0	2
Iguania	Iguanidae	Dipsosaurus dorsalis	0	0	0	1	0	1	0	0	0	1	0	1	0	0	0	0	0	0	0	0	0	0	0	0	4
Iguania	Iguanidae	Sauromalus ater	0	0	0	0	1	0	0	0	0	0	0	0	0	0	0	0	0	0	0	0	0	0	0	0	1
Iguania	Iguanidae	Total Family	0	0	0	3	2	3	0	0	0	1	0	1	0	0	0	0	0	0	0	0	0	0	0	0	5
Iguania	Leiocephalidae	Leiocephalus barahonensis	0	0	0	1	1	0	0	0	0	0	0	0	0	0	0	0	0	0	0	0	0	0	0	0	2
Iguania	Leiocephalidae	Leiocephalus carinatus	0	0	0	1	0	0	0	0	0	0	0	0	0	0	0	0	0	0	0	0	0	0	0	0	1
Iguania	Leiocephalidae	Leiocephalus loxogrammus	0	0	0	1	0	0	0	0	0	1	0	0	0	0	0	0	0	0	0	0	0	0	0	0	2
Iguania	Leiocephalidae	Leiocephalus lunatus	0	0	0	1	1	0	0	0	0	0	0	0	0	0	0	0	0	0	0	0	0	0	0	0	2
Iguania	Leiocephalidae	Leiocephalus personatus	0	0	0	1	1	0	0	0	0	0	0	0	0	0	0	0	0	0	0	0	0	0	0	0	2
Iguania	Leiocephalidae	Leiocephalus psammodromus	0	0	0	1	1	0	0	0	0	0	0	0	0	0	0	0	0	0	0	0	0	0	0	0	2
Iguania	Leiocephalidae	Leiocephalus schreibersii	0	0	0	1	1	0	0	0	0	0	0	0	0	0	0	0	0	0	0	0	0	0	0	0	2
Iguania	Leiocephalidae	Leiocephalus semilineatus	0	0	0	1	1	1	0	0	0	0	0	0	0	0	0	0	0	0	0	0	0	0	0	0	3
Iguania	Leiocephalidae	Leiocephalus stictigaster	0	0	0	1	0	0	0	0	0	0	0	0	0	0	0	0	0	0	0	0	0	0	0	0	1
Iguania	Leiocephalidae	Total Family	0	0	0	9	6	1	0	0	0	1	0	0	0	0	0	0	0	0	0	0	0	0	0	0	4
Iguania	Leiosauridae	Enyalius bibronii	0	0	0	1	0	1	0	0	0	0	0	0	0	0	0	0	0	0	0	0	0	0	0	0	2
Iguania	Leiosauridae	Enyalius bilineatus	0	0	0	1	0	1	0	0	0	0	0	0	0	0	0	0	0	0	0	0	0	0	0	0	2
Iguania	Leiosauridae	Enyalius brasiliensis	0	0	0	0	0	0	0	0	0	1	0	1	0	0	0	0	0	0	0	0	0	1	0	1	4
Iguania	Leiosauridae	Enyalius iheringii	0	0	0	1	0	1	0	0	0	0	0	0	0	0	0	0	0	0	0	0	0	0	0	0	2
Iguania	Leiosauridae	Enyalius leechii	0	0	0	0	0	0	0	0	0	1	0	1	0	0	0	0	0	0	0	0	0	0	0	0	2
Iguania	Leiosauridae	Enyalius perditus	0	0	0	1	0	1	0	0	0	1	0	1	0	0	0	0	0	0	0	0	0	0	0	0	4
Iguania	Leiosauridae	Pristidactylus volcanensis	0	0	0	0	1	0	0	0	0	0	0	0	0	0	0	0	0	0	0	0	0	0	0	0	1
Iguania	Leiosauridae	Urostrophus vautieri	0	0	0	0	0	1	0	0	0	0	0	0	0	0	0	0	0	0	0	0	0	0	0	0	1
Iguania	Leiosauridae	Total Family	0	0	0	4	1	5	0	0	0	3	0	3	0	0	0	0	0	0	0	0	0	1	0	1	7
Iguania	Liolaemidae	Liolaemus andinus	0	0	0	1	0	0	0	0	0	0	0	0	0	0	0	0	0	0	0	0	0	0	0	0	1
Iguania	Liolaemidae	Liolaemus bellii	0	0	0	1	1	0	0	0	0	0	0	0	0	0	0	0	0	0	0	0	0	0	0	0	2
Iguania	Liolaemidae	Liolaemus bibronii	0	0	0	1	0	0	0	0	0	0	0	0	0	0	0	0	0	0	0	0	0	0	0	0	1
Iguania	Liolaemidae	Liolaemus bitaeniatus	0	0	0	1	0	0	0	0	0	0	0	0	0	0	0	0	0	0	0	0	0	0	0	0	1
Iguania	Liolaemidae	Liolaemus chacoensis	0	0	0	1	0	0	0	0	0	1	0	0	0	0	0	0	0	0	0	0	0	0	0	0	2
Iguania	Liolaemidae	Liolaemus chiliensis	0	0	0	1	1	1	0	0	0	0	0	0	0	0	0	0	0	0	0	0	0	0	0	0	3
Iguania	Liolaemidae	Liolaemus crepuscularis	0	0	0	1	1	1	0	0	0	0	0	0	0	0	0	0	0	0	0	0	0	0	0	0	3
Iguania	Liolaemidae	Liolaemus curicensis	0	0	0	1	1	1	0	0	0	1	1	1	0	0	0	0	0	0	0	0	0	0	0	0	6
Iguania	Liolaemidae	Liolaemus curis	0	0	0	0	1	0	0	0	0	0	0	0	0	0	0	0	0	0	0	0	0	0	0	0	1
Iguania	Liolaemidae	Liolaemus cyaneinotatus	0	0	0	0	0	0	0	0	0	0	0	1	0	0	0	0	0	0	0	0	0	0	0	0	1
Iguania	Liolaemidae	Liolaemus cyanogaster	0	0	0	1	1	1	0	0	0	0	0	0	0	0	0	0	0	0	0	0	0	0	0	0	3
Iguania	Liolaemidae	Liolaemus darwinii	0	0	0	1	0	0	0	0	0	0	0	0	0	0	0	0	0	0	0	0	0	0	0	0	1
Iguania	Liolaemidae	Liolaemus elongatus	0	0	0	0	1	0	0	0	0	0	0	0	0	0	0	0	0	0	0	0	0	0	0	0	1
Iguania	Liolaemidae	Liolaemus fuscus	0	0	0	0	0	0	0	0	0	1	0	0	0	0	0	0	0	0	0	0	0	0	0	0	1
Iguania	Liolaemidae	Liolaemus gracilis	0	0	0	1	0	0	0	0	0	0	0	0	0	0	0	0	0	0	0	0	0	0	0	0	1
Iguania	Liolaemidae	Liolaemus huacahuasicus	0	0	0	1	0	0	0	0	0	0	0	0	0	0	0	0	0	0	0	0	0	0	0	0	1
Iguania	Liolaemidae	Liolaemus koslowskyi	0	0	0	1	0	0	0	0	0	1	0	0	0	0	0	0	0	0	0	0	0	0	0	0	2
Iguania	Liolaemidae	Liolaemus lemniscatus	0	0	0	1	0	0	0	0	0	0	0	0	0	0	0	0	0	0	0	0	0	0	0	0	1
Iguania	Liolaemidae	Liolaemus leopardinus	0	0	0	0	0	0	0	0	0	1	1	0	0	0	0	0	0	0	0	0	0	0	0	0	2
Iguania	Liolaemidae	Liolaemus lutzae	0	0	0	1	0	0	0	0	0	1	0	0	0	0	0	0	0	0	0	0	0	0	0	0	2
Iguania	Liolaemidae	Liolaemus monticola	0	0	0	0	0	0	0	0	0	0	1	0	0	0	0	0	0	0	0	0	0	0	0	0	1
Iguania	Liolaemidae	Liolaemus multimaculatus	0	0	0	1	0	0	0	0	0	0	0	0	0	0	0	0	0	0	0	0	0	0	0	0	1
Iguania	Liolaemidae	Liolaemus nitidus	0	0	0	1	1	0	0	0	0	0	0	0	0	0	0	0	0	0	0	0	0	0	0	0	2
Iguania	Liolaemidae	Liolaemus pictus	0	0	0	1	1	1	0	0	0	0	0	0	0	0	0	0	0	0	0	0	0	0	0	0	3
Iguania	Liolaemidae	Liolaemus puna	0	0	0	0	0	0	0	0	0	1	0	0	0	0	0	0	0	0	0	0	0	0	0	0	1
Iguania	Liolaemidae	Liolaemus robertoi	0	0	0	1	1	0	0	0	0	0	0	0	0	0	0	0	0	0	0	0	0	0	0	0	2
Iguania	Liolaemidae	Liolaemus ruibali	0	0	0	1	0	0	0	0	0	0	0	0	0	0	0	0	0	0	0	0	0	0	0	0	1
Iguania	Liolaemidae	Liolaemus scapularis	0	0	0	1	0	0	0	0	0	0	0	0	0	0	0	0	0	0	0	0	0	0	0	0	1
Iguania	Liolaemidae	Liolaemus schroederi	0	0	0	1	1	1	0	0	0	0	0	0	0	0	0	0	0	0	0	0	0	0	0	0	3
Iguania	Liolaemidae	Liolaemus wiegmannii	0	0	0	1	0	0	0	0	0	0	0	0	0	0	0	0	0	0	0	0	0	0	0	0	1
Iguania	Liolaemidae	Phymaturus antofagastensis	0	0	0	0	0	0	0	0	0	1	1	0	0	0	0	0	0	0	0	0	0	0	0	0	2
Iguania	Liolaemidae	Phymaturus bibronii	0	0	0	0	1	0	0	0	0	0	0	0	0	0	0	0	0	0	0	0	0	0	0	0	1
Iguania	Liolaemidae	Phymaturus palluma	0	0	0	0	1	0	0	0	0	0	0	0	0	0	0	0	0	0	0	0	0	0	0	0	1
Iguania	Liolaemidae	Phymaturus patagonicus	0	0	0	0	1	0	0	0	0	0	0	0	0	0	0	0	0	0	0	0	0	0	0	0	1
Iguania	Liolaemidae	Phymaturus roigorum	0	0	0	0	1	0	0	0	0	0	1	0	0	0	0	0	0	0	0	0	0	0	0	0	2
Iguania	Liolaemidae	Total Family	0	0	0	23	15	6	0	0	0	8	5	2	0	0	0	0	0	0	0	0	0	0	0	0	6
Iguania	Opluridae	Oplurus cuvieri	0	0	0	1	1	1	0	0	0	1	1	1	0	0	0	0	0	0	0	0	0	0	0	0	6
Iguania	Opluridae	Oplurus cyclurus	0	0	0	0	0	1	0	0	0	0	0	0	0	0	0	0	0	0	0	0	0	0	0	0	1
Iguania	Opluridae	Total Family	0	0	0	1	1	2	0	0	0	1	1	1	0	0	0	0	0	0	0	0	0	0	0	0	6
Iguania	Phrynosomatidae	Callisaurus draconoides	0	0	0	1	0	0	0	0	0	0	0	0	0	0	0	0	0	0	0	0	0	0	0	0	1
Iguania	Phrynosomatidae	Cophosaurus texanus	0	0	0	1	1	0	0	0	0	0	0	0	0	0	0	0	0	0	0	0	0	0	0	0	2
Iguania	Phrynosomatidae	Holbrookia maculata	0	0	0	1	0	0	0	0	0	0	0	0	0	0	0	0	0	0	0	0	0	0	0	0	1
Iguania	Phrynosomatidae	Holbrookia propinqua	0	0	0	1	0	0	0	0	0	0	0	0	0	0	0	0	0	0	0	0	0	0	0	0	1
Iguania	Phrynosomatidae	Phrynosoma asio	0	0	0	1	0	0	0	0	0	0	0	0	0	0	0	0	0	0	0	0	0	0	0	0	1
Iguania	Phrynosomatidae	Phrynosoma blainvillii	0	0	0	0	0	0	0	0	0	1	0	0	0	0	0	0	0	0	0	0	0	0	0	0	1
Iguania	Phrynosomatidae	Phrynosoma braconnieri	0	0	0	1	0	0	0	0	0	0	0	0	0	0	0	0	0	0	0	0	0	0	0	0	1
Iguania	Phrynosomatidae	Phrynosoma cornutum	0	0	0	1	0	0	0	0	0	0	0	0	0	0	0	0	0	0	0	0	0	0	0	0	1
Iguania	Phrynosomatidae	Phrynosoma coronatum	0	0	0	1	0	0	0	0	0	1	0	0	0	0	0	0	0	0	0	0	0	0	0	0	2
Iguania	Phrynosomatidae	Phrynosoma douglasii	0	0	0	1	0	0	0	0	0	0	0	0	0	0	0	0	0	0	0	0	0	0	0	0	1
Iguania	Phrynosomatidae	Phrynosoma hernandesi	0	0	0	1	0	0	0	0	0	0	0	0	0	0	0	0	0	0	0	0	0	0	0	0	1
Iguania	Phrynosomatidae	Phrynosoma mcallii	0	0	0	1	0	0	0	0	0	0	0	0	0	0	0	0	0	0	0	0	0	0	0	0	1
Iguania	Phrynosomatidae	Phrynosoma modestum	0	0	0	1	0	0	0	0	0	1	0	0	0	0	0	1	0	0	0	0	0	1	0	0	4
Iguania	Phrynosomatidae	Phrynosoma orbiculare	0	0	0	1	0	0	0	0	0	0	0	0	0	0	0	0	0	0	0	0	0	0	0	0	1
Iguania	Phrynosomatidae	Phrynosoma platyrhinos	0	0	0	1	0	0	0	0	0	0	0	0	0	0	0	0	0	0	0	0	0	0	0	0	1
Iguania	Phrynosomatidae	Phrynosoma solare	0	0	0	1	0	0	0	0	0	1	0	0	0	0	0	0	0	0	0	0	0	0	0	0	2
Iguania	Phrynosomatidae	Sceloporus arenicolus	0	0	0	1	0	0	0	0	0	0	0	0	0	0	0	0	0	0	0	0	0	0	0	0	1
Iguania	Phrynosomatidae	Sceloporus cautus	0	0	0	1	0	0	0	0	0	0	0	0	0	0	0	0	0	0	0	0	0	0	0	0	1
Iguania	Phrynosomatidae	Sceloporus clarkii	0	0	0	0	1	1	0	0	0	0	0	0	0	0	0	0	0	0	0	0	0	0	0	0	2
Iguania	Phrynosomatidae	Sceloporus consobrinus	0	0	0	1	0	0	0	0	0	0	0	0	0	0	0	0	0	0	0	0	0	0	0	0	1
Iguania	Phrynosomatidae	Sceloporus cozumelae	0	0	0	1	0	0	0	0	0	0	0	0	0	0	0	0	0	0	0	0	0	0	0	0	1
Iguania	Phrynosomatidae	Sceloporus cyanogenys	0	0	0	1	1	0	0	0	0	0	0	0	0	0	0	0	0	0	0	0	0	0	0	0	2
Iguania	Phrynosomatidae	Sceloporus formosus	0	0	0	0	1	1	0	0	0	0	0	0	0	0	0	0	0	0	0	0	0	0	0	0	2
Iguania	Phrynosomatidae	Sceloporus graciosus	0	0	0	1	1	1	0	0	0	0	0	0	0	0	0	0	0	0	0	0	0	0	0	0	3
Iguania	Phrynosomatidae	Sceloporus grammicus	0	0	0	0	0	1	0	0	0	0	0	0	0	0	0	0	0	0	0	0	0	0	0	0	1
Iguania	Phrynosomatidae	Sceloporus jarrovii	0	0	0	0	1	0	0	0	0	0	0	0	0	0	0	0	0	0	0	0	0	0	0	0	1
Iguania	Phrynosomatidae	Sceloporus lundelli	0	0	0	0	0	1	0	0	0	0	0	0	0	0	0	0	0	0	0	0	0	0	0	0	1
Iguania	Phrynosomatidae	Sceloporus magister	0	0	0	1	1	1	0	0	0	0	0	0	0	0	0	0	0	0	0	0	0	0	0	0	3
Iguania	Phrynosomatidae	Sceloporus malachiticus	0	0	0	1	1	1	0	0	0	0	0	0	0	0	0	0	0	0	0	0	0	0	0	0	3
Iguania	Phrynosomatidae	Sceloporus merriami	0	0	0	0	1	0	0	0	0	0	0	0	0	0	0	0	0	0	0	0	0	0	0	0	1
Iguania	Phrynosomatidae	Sceloporus minor	0	0	0	0	1	0	0	0	0	0	0	0	0	0	0	0	0	0	0	0	0	0	0	0	1
Iguania	Phrynosomatidae	Sceloporus occidentalis	0	0	0	1	1	1	0	0	0	0	0	0	0	0	0	0	0	0	0	0	0	0	0	0	3
Iguania	Phrynosomatidae	Sceloporus olivaceus	0	0	0	0	0	1	0	0	0	0	0	1	0	0	0	0	0	0	0	0	0	0	0	0	2
Iguania	Phrynosomatidae	Sceloporus omiltemanus	0	0	0	0	1	1	0	0	0	0	0	0	0	0	0	0	0	0	0	0	0	0	0	0	2
Iguania	Phrynosomatidae	Sceloporus orcutti	0	0	0	0	1	1	0	0	0	0	0	0	0	0	0	0	0	0	0	0	0	0	0	0	2
Iguania	Phrynosomatidae	Sceloporus poinsettii	0	0	0	1	1	0	0	0	0	0	0	0	0	0	0	0	0	0	0	0	0	0	0	0	2
Iguania	Phrynosomatidae	Sceloporus scalaris	0	0	0	1	0	0	0	0	0	0	0	0	0	0	0	0	0	0	0	0	0	0	0	0	1
Iguania	Phrynosomatidae	Sceloporus serrifer	0	0	0	1	1	1	0	0	0	0	0	0	0	0	0	0	0	0	0	0	0	0	0	0	3
Iguania	Phrynosomatidae	Sceloporus tristichus	0	0	0	0	1	1	0	0	0	0	0	0	0	0	0	0	0	0	0	0	0	0	0	0	2
Iguania	Phrynosomatidae	Sceloporus undulatus	0	0	0	1	1	1	0	0	0	0	0	0	0	0	0	0	0	0	0	0	0	0	0	0	3
Iguania	Phrynosomatidae	Sceloporus variabilis	0	0	0	1	1	1	0	0	0	0	0	0	0	0	0	0	0	0	0	0	0	0	0	0	3
Iguania	Phrynosomatidae	Sceloporus virgatus	0	0	0	1	1	0	0	0	0	0	0	0	0	0	0	0	0	0	0	0	0	0	0	0	2
Iguania	Phrynosomatidae	Uma exsul	0	0	0	1	0	0	0	0	0	0	0	0	0	0	0	0	0	0	0	0	0	0	0	0	1
Iguania	Phrynosomatidae	Uma inornata	0	0	0	1	0	0	0	0	0	0	0	0	0	0	0	0	0	0	0	0	0	0	0	0	1
Iguania	Phrynosomatidae	Uma notata	0	0	0	1	0	0	0	0	0	0	0	0	0	0	0	0	0	0	0	0	0	0	0	0	1
Iguania	Phrynosomatidae	Uma scoparia	0	0	0	1	0	0	0	0	0	0	0	0	0	0	0	0	0	0	0	0	0	0	0	0	1
Iguania	Phrynosomatidae	Urosaurus auriculatus	0	0	0	0	0	0	0	0	0	1	1	0	0	0	0	0	0	0	0	0	0	0	0	0	2
Iguania	Phrynosomatidae	Urosaurus clarionensis	0	0	0	0	1	0	0	0	0	0	0	0	0	0	0	0	0	0	0	0	0	0	0	0	1
Iguania	Phrynosomatidae	Urosaurus graciosus	0	0	0	0	0	1	0	0	0	0	0	0	0	0	0	0	0	0	0	0	0	0	0	0	1
Iguania	Phrynosomatidae	Urosaurus ornatus	0	0	0	0	1	1	0	0	0	0	0	0	0	0	0	0	0	0	0	0	0	0	0	0	2
Iguania	Phrynosomatidae	Uta stansburiana	0	0	0	1	0	0	0	0	0	0	0	0	0	0	0	0	0	0	0	0	0	0	0	0	1
Iguania	Phrynosomatidae	Total Family	0	0	0	35	21	17	0	0	0	5	1	1	0	0	0	1	0	0	0	0	0	1	0	0	8
Iguania	Polychrotidae	Polychrus acutirostris	0	0	0	0	0	1	0	0	0	0	0	0	0	0	0	0	0	0	0	0	0	0	0	0	1
Iguania	Polychrotidae	Polychrus gutturosus	0	0	0	0	0	1	0	0	0	0	0	0	0	0	0	0	0	0	0	0	0	0	0	0	1
Iguania	Polychrotidae	Polychrus liogaster	0	0	0	0	0	1	0	0	0	0	0	0	0	0	0	0	0	0	0	0	0	0	0	0	1
Iguania	Polychrotidae	Polychrus marmoratus	0	0	0	1	0	1	0	0	0	0	0	0	0	0	0	0	0	0	0	0	0	0	0	0	2
Iguania	Polychrotidae	Total Family	0	0	0	1	0	4	0	0	0	0	0	0	0	0	0	0	0	0	0	0	0	0	0	0	2
Iguania	Tropiduridae	Eurolophosaurus amathites	0	0	0	1	0	0	0	0	0	0	0	0	0	0	0	0	0	0	0	0	0	0	0	0	1
Iguania	Tropiduridae	Eurolophosaurus divaricatus	0	0	0	1	0	0	0	0	0	0	0	0	0	0	0	0	0	0	0	0	0	0	0	0	1
Iguania	Tropiduridae	Eurolophosaurus nanuzae	0	0	0	0	1	0	0	0	0	0	0	0	0	0	0	0	0	0	0	0	0	0	0	0	1
Iguania	Tropiduridae	Microlophus albemarlensis	0	0	0	1	0	0	0	0	0	0	0	0	0	0	0	0	0	0	0	0	0	0	0	0	1
Iguania	Tropiduridae	Microlophus atacamensis	0	0	0	0	0	0	0	0	0	0	1	0	0	0	0	0	0	0	0	0	0	0	0	0	1
Iguania	Tropiduridae	Plica caribeana	0	0	0	0	0	1	0	0	0	0	0	0	0	0	0	0	0	0	0	0	0	0	0	0	1
Iguania	Tropiduridae	Plica plica	0	0	0	1	0	1	0	0	0	0	0	0	0	0	0	0	0	0	0	0	0	0	0	0	2
Iguania	Tropiduridae	Plica umbra	0	0	0	1	0	1	0	0	0	0	0	0	0	0	0	0	0	0	0	0	0	0	0	0	2
Iguania	Tropiduridae	Stenocercus roseiventris	0	0	0	1	1	1	0	0	0	1	1	1	0	0	0	0	0	0	0	0	0	0	0	0	6
Iguania	Tropiduridae	Stenocercus varius	0	0	0	0	0	0	0	0	0	1	1	1	0	0	0	0	0	0	0	0	0	0	0	0	3
Iguania	Tropiduridae	Tropidurus cocorobensis	0	0	0	1	0	0	0	0	0	0	0	0	0	0	0	0	0	0	0	0	0	0	0	0	1
Iguania	Tropiduridae	Tropidurus erythrocephalus	0	0	0	0	1	0	0	0	0	0	0	0	0	0	0	0	0	0	0	0	0	0	0	0	1
Iguania	Tropiduridae	Tropidurus etheridgei	0	0	0	1	0	1	0	0	0	0	0	0	0	0	0	0	0	0	0	0	0	0	0	0	2
Iguania	Tropiduridae	Tropidurus hispidus	0	0	0	1	0	1	0	0	0	1	0	1	0	0	0	0	0	0	0	0	0	0	0	0	4
Iguania	Tropiduridae	Tropidurus itambere	0	0	0	1	1	1	0	0	0	0	0	0	0	0	0	0	0	0	0	0	0	0	0	0	3
Iguania	Tropiduridae	Tropidurus montanus	0	0	0	1	1	1	0	0	0	0	0	0	0	0	0	0	0	0	0	0	0	0	0	0	3
Iguania	Tropiduridae	Tropidurus oreadicus	0	0	0	1	1	1	0	0	0	0	0	0	0	0	0	0	0	0	0	0	0	0	0	0	3
Iguania	Tropiduridae	Tropidurus pinima	0	0	0	0	1	0	0	0	0	0	0	0	0	0	0	0	0	0	0	0	0	0	0	0	1
Iguania	Tropiduridae	Tropidurus psammonastes	0	0	0	1	0	0	0	0	0	0	0	0	0	0	0	0	0	0	0	0	0	0	0	0	1
Iguania	Tropiduridae	Tropidurus semitaeniatus	0	0	0	0	1	0	0	0	0	0	0	0	0	0	0	0	0	0	0	0	0	0	0	0	1
Iguania	Tropiduridae	Tropidurus spinulosus	0	0	0	0	1	1	0	0	0	0	0	0	0	0	0	0	0	0	0	0	0	0	0	0	2
Iguania	Tropiduridae	Tropidurus torquatus	0	0	0	1	1	1	0	0	0	0	0	0	0	0	0	0	0	0	0	0	0	0	0	0	3
Iguania	Tropiduridae	Uracentron azureum	0	0	0	0	0	1	0	0	0	0	0	0	0	0	0	0	0	0	0	0	0	0	0	0	1
Iguania	Tropiduridae	Uracentron flaviceps	0	0	0	0	0	1	0	0	0	0	0	0	0	0	0	0	0	0	0	0	0	0	0	0	1
Iguania	Tropiduridae	Uranoscodon superciliosus	1	0	0	0	0	0	0	0	0	0	0	0	0	0	0	0	0	0	0	0	0	0	0	0	1
Iguania	Tropiduridae	Total Family	1	0	0	14	10	13	0	0	0	3	3	3	0	0	0	0	0	0	0	0	0	0	0	0	7
Iguania		Total Clade	7	0	0	190	91	174	4	0	0	48	22	41	0	0	0	2	0	1	0	0	0	2	0	1	12
Lacertoidea	Alopoglossidae	Alopoglossus angulatus	0	0	0	0	0	0	0	1	0	0	0	0	0	0	0	0	0	0	0	0	0	0	0	0	1
Lacertoidea	Alopoglossidae	Alopoglossus atriventris	0	0	0	0	0	0	0	1	0	0	0	0	0	0	0	0	0	0	0	0	0	0	0	0	1
Lacertoidea	Alopoglossidae	Alopoglossus festae	0	0	0	0	0	0	0	0	0	1	0	0	0	0	0	0	0	0	0	0	0	0	0	0	1
Lacertoidea	Alopoglossidae	Total Family	0	0	0	0	0	0	0	2	0	1	0	0	0	0	0	0	0	0	0	0	0	0	0	0	2
Lacertoidea	Gymnophthalmidae	Acratosaura mentalis	0	0	0	0	0	0	0	0	0	1	0	0	0	0	0	0	0	0	0	0	0	0	0	0	1
Lacertoidea	Gymnophthalmidae	Anadia rhombifera	0	0	0	0	0	0	0	0	0	0	0	1	0	0	0	0	0	0	0	0	0	0	0	0	1
Lacertoidea	Gymnophthalmidae	Anadia vittata	0	0	0	0	0	0	0	0	0	1	0	1	0	0	0	0	0	0	0	0	0	0	0	0	2
Lacertoidea	Gymnophthalmidae	Anotosaura vanzolinia	0	0	0	0	0	0	0	1	0	1	0	0	0	0	0	0	0	0	0	0	0	0	0	0	2
Lacertoidea	Gymnophthalmidae	Arthrosaura reticulata	0	0	0	0	0	0	0	0	0	1	0	0	0	0	0	0	0	0	0	0	0	0	0	0	1
Lacertoidea	Gymnophthalmidae	Bachia bicolor	0	0	0	0	0	0	0	1	0	0	0	0	0	0	0	0	0	0	0	0	0	0	0	0	1
Lacertoidea	Gymnophthalmidae	Bachia trisanale	0	0	0	0	0	0	0	1	0	1	0	0	0	0	0	0	0	0	0	0	0	0	0	0	2
Lacertoidea	Gymnophthalmidae	Calyptommatus leiolepis	0	0	0	0	0	0	0	0	0	0	0	0	0	0	0	0	0	0	0	1	0	0	0	0	1
Lacertoidea	Gymnophthalmidae	Calyptommatus nicterus	0	0	0	0	0	0	0	0	0	0	0	0	0	0	0	0	0	0	0	1	0	0	0	0	1
Lacertoidea	Gymnophthalmidae	Calyptommatus sinebrachiatus	0	0	0	0	0	0	0	0	0	0	0	0	0	0	0	0	0	0	0	1	0	0	0	0	1
Lacertoidea	Gymnophthalmidae	Cercosaura argulus	0	0	0	0	0	0	0	1	0	0	0	0	0	0	0	0	0	0	0	0	0	0	0	0	1
Lacertoidea	Gymnophthalmidae	Cercosaura eigenmanni	0	0	0	0	0	0	0	1	0	0	0	0	0	0	0	0	0	0	0	0	0	0	0	0	1
Lacertoidea	Gymnophthalmidae	Cercosaura ocellata	0	0	0	0	0	0	0	0	0	1	0	1	0	0	0	0	0	0	0	0	0	0	0	0	2
Lacertoidea	Gymnophthalmidae	Cercosaura schreibersii	0	0	0	0	0	0	0	0	0	1	0	0	0	0	0	0	0	0	0	0	0	0	0	0	1
Lacertoidea	Gymnophthalmidae	Colobosaura modesta	0	0	0	0	0	0	0	0	0	1	0	0	0	0	0	0	0	0	0	0	0	0	0	0	1
Lacertoidea	Gymnophthalmidae	Dryadosaura nordestina	0	0	0	0	0	0	0	0	0	1	0	0	0	0	0	0	0	0	0	0	0	0	0	0	1
Lacertoidea	Gymnophthalmidae	Gymnophthalmus leucomystax	0	0	0	0	0	0	0	1	0	1	0	0	0	0	0	0	0	0	0	0	0	0	0	0	2
Lacertoidea	Gymnophthalmidae	Gymnophthalmus speciosus	0	0	0	0	0	0	0	1	0	1	0	0	0	0	0	0	0	0	0	0	0	0	0	0	2
Lacertoidea	Gymnophthalmidae	Gymnophthalmus underwoodi	0	0	0	0	0	0	0	0	0	1	0	0	0	0	0	0	0	0	0	0	0	0	0	0	1
Lacertoidea	Gymnophthalmidae	Iphisa elegans	0	0	0	0	0	0	0	0	0	1	0	0	0	0	0	0	0	0	0	0	0	0	0	0	1
Lacertoidea	Gymnophthalmidae	Loxopholis osvaldoi	0	0	0	0	0	0	0	0	0	1	0	0	0	0	0	0	0	0	0	0	0	0	0	0	1
Lacertoidea	Gymnophthalmidae	Loxopholis parietalis	0	0	0	0	0	0	0	0	0	1	0	0	0	0	0	0	0	0	0	0	0	0	0	0	1
Lacertoidea	Gymnophthalmidae	Loxopholis percarinatum	0	0	0	0	0	0	0	1	0	1	0	0	0	0	0	0	0	0	0	0	0	0	0	0	2
Lacertoidea	Gymnophthalmidae	Loxopholis rugiceps	0	0	0	0	0	0	0	0	0	1	0	0	0	0	0	0	0	0	0	0	0	0	0	0	1
Lacertoidea	Gymnophthalmidae	Micrablepharus atticolus	0	0	0	0	0	0	0	0	0	1	0	0	0	0	0	0	0	0	0	0	0	0	0	0	1
Lacertoidea	Gymnophthalmidae	Micrablepharus maximiliani	0	0	0	0	0	0	0	0	0	1	0	0	0	0	0	0	0	0	0	0	0	0	0	0	1
Lacertoidea	Gymnophthalmidae	Nothobachia ablephara	0	0	0	0	0	0	0	1	0	0	0	0	0	0	0	0	0	0	0	1	0	0	0	0	2
Lacertoidea	Gymnophthalmidae	Pholidobolus vertebralis	0	0	0	0	0	0	0	0	0	1	0	0	0	0	0	0	0	0	0	0	0	0	0	0	1
Lacertoidea	Gymnophthalmidae	Potamites ecpleopus	1	0	0	0	0	0	1	0	0	0	0	0	0	0	0	0	0	0	0	0	0	0	0	0	2
Lacertoidea	Gymnophthalmidae	Potamites erythrocularis	0	0	0	0	0	0	1	0	0	0	0	0	0	0	0	0	0	0	1	0	0	0	0	0	2
Lacertoidea	Gymnophthalmidae	Potamites juruazensis	1	0	0	0	0	0	1	0	0	0	0	0	0	0	0	0	0	0	0	0	0	0	0	0	2
Lacertoidea	Gymnophthalmidae	Procellosaurinus erythrocercus	0	0	0	0	0	0	0	1	0	0	0	0	0	0	0	0	0	0	0	0	0	0	0	0	1
Lacertoidea	Gymnophthalmidae	Procellosaurinus tetradactylus	0	0	0	0	0	0	0	1	0	0	0	0	0	0	0	0	0	0	0	0	0	0	0	0	1
Lacertoidea	Gymnophthalmidae	Psilops paeminosus	0	0	0	0	0	0	0	1	0	0	0	0	0	0	0	0	0	0	0	0	0	0	0	0	1
Lacertoidea	Gymnophthalmidae	Ptychoglossus bicolor	0	0	0	0	0	0	0	0	1	1	0	0	0	0	0	0	0	0	0	0	0	0	0	0	2
Lacertoidea	Gymnophthalmidae	Ptychoglossus brevifrontalis	0	0	0	0	0	0	0	0	0	1	0	0	0	0	0	0	0	0	0	0	0	0	0	0	1
Lacertoidea	Gymnophthalmidae	Tretioscincus oriximinensis	0	0	0	0	0	0	0	0	0	1	0	0	0	0	0	0	0	0	0	0	0	0	0	0	1
Lacertoidea	Gymnophthalmidae	Vanzosaura rubricauda	0	0	0	0	0	0	0	1	0	1	0	0	0	0	0	0	0	0	0	0	0	0	0	0	2
Lacertoidea	Gymnophthalmidae	Total Family	2	0	0	0	0	0	3	13	1	24	0	3	0	0	0	0	0	0	1	4	0	0	0	0	8
Lacertoidea	Lacertidae	Acanthodactylus beershebensis	0	0	0	0	0	0	0	0	0	1	0	0	0	0	0	0	0	0	0	0	0	0	0	0	1
Lacertoidea	Lacertidae	Acanthodactylus blanfordii	0	0	0	1	0	0	0	0	0	1	0	0	0	0	0	0	0	0	0	0	0	0	0	0	2
Lacertoidea	Lacertidae	Acanthodactylus boskianus	0	0	0	0	0	0	0	0	0	1	0	0	0	0	0	0	0	0	0	0	0	0	0	0	1
Lacertoidea	Lacertidae	Acanthodactylus cantoris	0	0	0	0	0	0	0	0	0	1	0	0	0	0	0	0	0	0	0	0	0	0	0	0	1
Lacertoidea	Lacertidae	Acanthodactylus erythrurus	0	0	0	1	0	0	0	0	0	1	0	0	0	0	0	0	0	0	0	0	0	0	0	0	2
Lacertoidea	Lacertidae	Acanthodactylus felicis	0	0	0	1	0	0	0	0	0	1	0	0	0	0	0	0	0	0	0	0	0	0	0	0	2
Lacertoidea	Lacertidae	Acanthodactylus gongrorhynchatus	0	0	0	0	0	0	0	0	0	1	0	0	0	0	0	0	0	0	0	0	0	0	0	0	1
Lacertoidea	Lacertidae	Acanthodactylus grandis	0	0	0	0	0	0	0	0	0	1	0	0	0	0	0	0	0	0	0	0	0	0	0	0	1
Lacertoidea	Lacertidae	Acanthodactylus maculatus	0	0	0	0	0	0	0	0	0	1	0	0	0	0	0	0	0	0	0	0	0	0	0	0	1
Lacertoidea	Lacertidae	Acanthodactylus masirae	0	0	0	1	0	0	0	0	0	1	0	0	0	0	0	0	0	0	0	0	0	0	0	0	2
Lacertoidea	Lacertidae	Acanthodactylus opheodurus	0	0	0	1	0	0	0	0	0	1	0	0	0	0	0	0	0	0	0	0	0	0	0	0	2
Lacertoidea	Lacertidae	Acanthodactylus pardalis	0	0	0	1	0	0	0	0	0	0	0	0	0	0	0	0	0	0	0	0	0	0	0	0	1
Lacertoidea	Lacertidae	Acanthodactylus schmidti	0	0	0	1	0	0	0	0	0	1	0	0	0	0	0	0	0	0	0	0	0	0	0	0	2
Lacertoidea	Lacertidae	Acanthodactylus schreiberi	0	0	0	0	0	0	0	0	0	1	0	0	0	0	0	0	0	0	0	0	0	0	0	0	1
Lacertoidea	Lacertidae	Acanthodactylus scutellatus	0	0	0	1	0	0	0	0	0	1	0	0	0	0	0	0	0	0	0	0	0	0	0	0	2
Lacertoidea	Lacertidae	Acanthodactylus tilburyi	0	0	0	0	0	0	0	0	0	1	0	0	0	0	0	0	0	0	0	0	0	0	0	0	1
Lacertoidea	Lacertidae	Adolfus africanus	0	0	0	0	0	0	0	0	0	1	0	1	0	0	0	0	0	0	0	0	0	0	0	0	2
Lacertoidea	Lacertidae	Adolfus jacksoni	0	0	0	0	0	0	0	0	0	1	1	1	0	0	0	0	0	0	0	0	0	0	0	0	3
Lacertoidea	Lacertidae	Atlantolacerta andreanskyi	0	0	0	0	0	0	0	0	0	1	1	0	0	0	0	0	0	0	0	0	0	0	0	0	2
Lacertoidea	Lacertidae	Congolacerta vauereselli	0	0	0	0	0	0	0	0	0	1	0	1	0	0	0	0	0	0	0	0	0	0	0	0	2
Lacertoidea	Lacertidae	Darevskia pontica	0	0	0	0	0	0	0	0	0	1	0	0	0	0	0	0	0	0	0	0	0	0	0	0	1
Lacertoidea	Lacertidae	Eremias acutirostris	0	0	0	0	0	0	0	0	0	1	0	0	0	0	0	0	0	0	0	0	0	0	0	0	1
Lacertoidea	Lacertidae	Eremias arguta	0	0	0	0	0	0	0	0	0	1	0	0	0	0	0	0	0	0	0	0	0	0	0	0	1
Lacertoidea	Lacertidae	Eremias grammica	0	0	0	0	0	0	0	0	0	1	0	0	0	0	0	0	0	0	0	0	0	0	0	0	1
Lacertoidea	Lacertidae	Eremias intermedia	0	0	0	0	0	0	0	0	0	1	0	0	0	0	0	0	0	0	0	0	0	0	0	0	1
Lacertoidea	Lacertidae	Eremias lineolata	0	0	0	0	0	0	0	0	0	1	0	0	0	0	0	0	0	0	0	0	0	0	0	0	1
Lacertoidea	Lacertidae	Eremias multiocellata	0	0	0	0	0	0	0	0	0	1	0	0	0	0	0	0	0	0	0	0	0	0	0	0	1
Lacertoidea	Lacertidae	Eremias persica	0	0	0	0	0	0	0	0	0	1	0	0	0	0	0	0	0	0	0	0	0	0	0	0	1
Lacertoidea	Lacertidae	Eremias scripta	0	0	0	0	0	0	0	0	0	1	0	0	0	0	0	0	0	0	0	0	0	0	0	0	1
Lacertoidea	Lacertidae	Eremias velox	0	0	0	0	0	0	0	0	0	1	0	0	0	0	0	0	0	0	0	0	0	0	0	0	1
Lacertoidea	Lacertidae	Gallotia atlantica	0	0	0	1	1	0	0	0	0	0	0	0	0	0	0	0	0	0	0	0	0	0	0	0	2
Lacertoidea	Lacertidae	Gallotia caesaris	0	0	0	0	0	0	0	0	0	1	1	0	0	0	0	0	0	0	0	0	0	0	0	0	2
Lacertoidea	Lacertidae	Heliobolus lugubris	0	0	0	0	0	0	0	0	0	1	0	0	0	0	0	0	0	0	0	0	0	0	0	0	1
Lacertoidea	Lacertidae	Heliobolus spekii	0	0	0	1	0	0	0	0	0	1	0	0	0	0	0	0	0	0	0	0	0	0	0	0	2
Lacertoidea	Lacertidae	Hellenolacerta graeca	0	0	0	0	1	1	0	0	0	0	0	0	0	0	0	0	0	0	0	0	0	0	0	0	2
Lacertoidea	Lacertidae	Holaspis guentheri	0	0	0	0	0	0	0	0	0	0	0	1	0	0	0	0	0	0	0	0	0	0	0	0	1
Lacertoidea	Lacertidae	Iberolacerta aranica	0	0	0	0	0	0	0	0	0	1	1	0	0	0	0	0	0	0	0	0	0	0	0	0	2
Lacertoidea	Lacertidae	Iberolacerta bonnali	0	0	0	0	0	0	0	0	0	1	1	0	0	0	0	0	0	0	0	0	0	0	0	0	2
Lacertoidea	Lacertidae	Iberolacerta cyreni	0	0	0	0	0	0	0	0	0	1	0	0	0	0	0	0	0	0	0	0	0	0	0	0	1
Lacertoidea	Lacertidae	Iberolacerta horvathi	0	0	0	0	0	0	0	0	0	0	1	0	0	0	0	0	0	0	0	0	0	0	0	0	1
Lacertoidea	Lacertidae	Iberolacerta monticola	0	0	0	0	0	0	0	0	0	1	1	0	0	0	0	0	0	0	0	0	0	0	0	0	2
Lacertoidea	Lacertidae	Ichnotropis bivittata	0	0	0	0	0	0	0	0	0	1	0	0	0	0	0	0	0	0	0	0	0	0	0	0	1
Lacertoidea	Lacertidae	Ichnotropis capensis	0	0	0	0	0	0	0	0	0	1	0	0	0	0	0	0	0	0	0	0	0	0	0	0	1
Lacertoidea	Lacertidae	Lacerta agilis	0	0	0	0	0	0	0	0	0	1	0	0	0	0	0	0	0	0	0	0	0	0	0	0	1
Lacertoidea	Lacertidae	Lacerta bilineata	0	0	0	0	0	0	0	0	0	1	0	0	0	0	0	0	0	0	0	0	0	0	0	0	1
Lacertoidea	Lacertidae	Lacerta media	0	0	0	0	0	0	0	0	0	1	1	1	0	0	0	0	0	0	0	0	0	0	0	0	3
Lacertoidea	Lacertidae	Lacerta trilineata	0	0	0	0	0	0	0	0	0	1	1	1	0	0	0	0	0	0	0	0	0	0	0	0	3
Lacertoidea	Lacertidae	Lacerta viridis	0	0	0	0	0	0	0	0	0	1	0	1	0	0	0	0	0	0	0	0	0	0	0	0	2
Lacertoidea	Lacertidae	Latastia johnstonii	0	0	0	1	0	0	0	0	0	0	0	0	0	0	0	0	0	0	0	0	0	0	0	0	1
Lacertoidea	Lacertidae	Latastia longicaudata	0	0	0	1	0	0	0	0	0	1	0	0	0	0	0	0	0	0	0	0	0	0	0	0	2
Lacertoidea	Lacertidae	Meroles anchietae	0	0	0	1	0	0	0	0	0	1	0	0	0	0	0	0	0	0	0	0	0	0	0	0	2
Lacertoidea	Lacertidae	Meroles ctenodactylus	0	0	0	1	0	0	0	0	0	0	0	0	0	0	0	0	0	0	0	0	0	0	0	0	1
Lacertoidea	Lacertidae	Meroles cuneirostris	0	0	0	0	0	0	0	0	0	1	0	0	0	0	0	0	0	0	0	0	0	0	0	0	1
Lacertoidea	Lacertidae	Meroles knoxii	0	0	0	1	0	0	0	0	0	0	0	0	0	0	0	0	0	0	0	0	0	0	0	0	1
Lacertoidea	Lacertidae	Meroles reticulatus	0	0	0	0	0	0	0	0	0	1	0	0	0	0	0	0	0	0	0	0	0	0	0	0	1
Lacertoidea	Lacertidae	Meroles squamulosus	0	0	0	1	0	0	0	0	0	1	0	0	0	0	0	0	0	0	0	0	0	0	0	0	2
Lacertoidea	Lacertidae	Meroles suborbitalis	0	0	0	1	0	0	0	0	0	0	0	0	0	0	0	0	0	0	0	0	0	0	0	0	1
Lacertoidea	Lacertidae	Mesalina adramitana	0	0	0	0	0	0	0	0	0	1	0	0	0	0	0	0	0	0	0	0	0	0	0	0	1
Lacertoidea	Lacertidae	Mesalina ayunensis	0	0	0	0	0	0	0	0	0	1	0	0	0	0	0	0	0	0	0	0	0	0	0	0	1
Lacertoidea	Lacertidae	Mesalina brevirostris	0	0	0	0	0	0	0	0	0	1	0	0	0	0	0	0	0	0	0	0	0	0	0	0	1
Lacertoidea	Lacertidae	Mesalina guttulata	0	0	0	1	0	0	0	0	0	0	0	0	0	0	0	0	0	0	0	0	0	0	0	0	1
Lacertoidea	Lacertidae	Mesalina olivieri	0	0	0	0	0	0	0	0	0	1	0	0	0	0	0	0	0	0	0	0	0	0	0	0	1
Lacertoidea	Lacertidae	Mesalina watsonana	0	0	0	0	0	0	0	0	0	1	0	0	0	0	0	0	0	0	0	0	0	0	0	0	1
Lacertoidea	Lacertidae	Nucras intertexta	0	0	0	0	0	0	0	0	0	1	0	0	0	0	0	0	0	0	0	0	0	0	0	0	1
Lacertoidea	Lacertidae	Nucras lalandii	0	0	0	0	0	0	0	0	0	1	0	0	0	0	0	0	0	0	0	0	0	0	0	0	1
Lacertoidea	Lacertidae	Nucras taeniolata	0	0	0	0	0	0	0	0	0	1	0	0	0	0	0	0	0	0	0	0	0	0	0	0	1
Lacertoidea	Lacertidae	Nucras tessellata	0	0	0	0	0	0	0	0	0	1	0	0	0	0	0	0	0	0	0	0	0	0	0	0	1
Lacertoidea	Lacertidae	Omanosaura cyanura	0	0	0	0	0	0	0	0	0	0	1	0	0	0	0	0	0	0	0	0	0	0	0	0	1
Lacertoidea	Lacertidae	Omanosaura jayakari	0	0	0	1	1	1	0	0	0	1	1	1	0	0	0	0	0	0	0	0	0	0	0	0	6
Lacertoidea	Lacertidae	Ophisops elegans	0	0	0	0	0	0	0	0	0	1	0	0	0	0	0	0	0	0	0	0	0	0	0	0	1
Lacertoidea	Lacertidae	Pedioplanis breviceps	0	0	0	0	0	0	0	0	0	1	0	0	0	0	0	0	0	0	0	0	0	0	0	0	1
Lacertoidea	Lacertidae	Pedioplanis burchelli	0	0	0	1	0	0	0	0	0	0	0	0	0	0	0	0	0	0	0	0	0	0	0	0	1
Lacertoidea	Lacertidae	Pedioplanis husabensis	0	0	0	0	0	0	0	0	0	1	1	0	0	0	0	0	0	0	0	0	0	0	0	0	2
Lacertoidea	Lacertidae	Pedioplanis inornata	0	0	0	0	0	0	0	0	0	1	1	0	0	0	0	0	0	0	0	0	0	0	0	0	2
Lacertoidea	Lacertidae	Pedioplanis lineoocellata	0	0	0	1	0	0	0	0	0	0	0	0	0	0	0	0	0	0	0	0	0	0	0	0	1
Lacertoidea	Lacertidae	Pedioplanis namaquensis	0	0	0	0	0	0	0	0	0	1	0	0	0	0	0	0	0	0	0	0	0	0	0	0	1
Lacertoidea	Lacertidae	Pedioplanis rubens	0	0	0	1	0	0	0	0	0	0	0	0	0	0	0	0	0	0	0	0	0	0	0	0	1
Lacertoidea	Lacertidae	Pedioplanis undata	0	0	0	0	0	0	0	0	0	1	0	0	0	0	0	0	0	0	0	0	0	0	0	0	1
Lacertoidea	Lacertidae	Phoenicolacerta kulzeri	0	0	0	0	0	0	0	0	0	0	1	0	0	0	0	0	0	0	0	0	0	0	0	0	1
Lacertoidea	Lacertidae	Phoenicolacerta laevis	0	0	0	0	0	0	0	0	0	1	1	1	0	0	0	0	0	0	0	0	0	0	0	0	3
Lacertoidea	Lacertidae	Podarcis carbonelli	0	0	0	0	0	0	0	0	0	1	1	0	0	0	0	0	0	0	0	0	0	0	0	0	2
Lacertoidea	Lacertidae	Podarcis erhardii	0	0	0	0	0	0	0	0	0	1	1	0	0	0	0	0	0	0	0	0	0	0	0	0	2
Lacertoidea	Lacertidae	Podarcis gaigeae	0	0	0	0	0	0	0	0	0	1	0	0	0	0	0	0	0	0	0	0	0	0	0	0	1
Lacertoidea	Lacertidae	Podarcis hispanicus	0	0	0	0	0	0	0	0	0	1	1	0	0	0	0	0	0	0	0	0	0	0	0	0	2
Lacertoidea	Lacertidae	Podarcis lilfordi	0	0	0	0	0	0	0	0	0	1	0	0	0	0	0	0	0	0	0	0	0	0	0	0	1
Lacertoidea	Lacertidae	Podarcis melisellensis	0	0	0	0	0	0	0	0	0	1	0	0	0	0	0	0	0	0	0	0	0	0	0	0	1
Lacertoidea	Lacertidae	Podarcis milensis	0	0	0	0	0	0	0	0	0	1	1	0	0	0	0	0	0	0	0	0	0	0	0	0	2
Lacertoidea	Lacertidae	Podarcis tauricus	0	0	0	0	0	0	0	0	0	1	0	0	0	0	0	0	0	0	0	0	0	0	0	0	1
Lacertoidea	Lacertidae	Poromera fordii	0	0	0	0	0	0	0	0	0	1	0	0	0	0	0	0	0	0	0	0	0	0	0	0	1
Lacertoidea	Lacertidae	Psammodromus algirus	0	0	0	0	0	0	0	0	0	1	1	1	0	0	0	0	0	0	0	0	0	0	0	0	3
Lacertoidea	Lacertidae	Psammodromus blanci	0	0	0	0	0	0	0	0	0	1	1	1	0	0	0	0	0	0	0	0	0	0	0	0	3
Lacertoidea	Lacertidae	Psammodromus hispanicus	0	0	0	1	0	0	0	0	0	1	0	0	0	0	0	0	0	0	0	0	0	0	0	0	2
Lacertoidea	Lacertidae	Takydromus dorsalis	0	0	0	0	0	0	0	0	0	0	0	1	0	0	0	0	0	0	0	0	0	0	0	0	1
Lacertoidea	Lacertidae	Takydromus hsuehshanensis	0	0	0	0	0	0	0	0	0	1	0	0	0	0	0	0	0	0	0	0	0	0	0	0	1
Lacertoidea	Lacertidae	Takydromus khasiensis	0	0	0	0	0	0	0	0	0	1	0	1	0	0	0	0	0	0	0	0	0	0	0	0	2
Lacertoidea	Lacertidae	Takydromus tachydromoides	0	0	0	0	0	0	0	0	0	1	0	0	0	0	0	0	0	0	0	0	0	0	0	0	1
Lacertoidea	Lacertidae	Teira dugesii	0	0	0	0	0	0	0	0	0	0	1	0	0	0	0	0	0	0	0	0	0	0	0	0	1
Lacertoidea	Lacertidae	Vhembelacerta rupicola	0	0	0	0	0	0	0	0	0	0	1	0	0	0	0	0	0	0	0	0	0	0	0	0	1
Lacertoidea	Lacertidae	Zootoca vivipara	0	0	0	1	0	0	0	0	0	0	0	0	0	0	0	0	0	0	0	0	0	0	0	0	1
Lacertoidea	Lacertidae	Total Family	0	0	0	24	3	2	0	0	0	80	23	13	0	0	0	0	0	0	0	0	0	0	0	0	6
Lacertoidea	Teiidae	Ameiva ameiva	0	0	0	0	0	0	0	0	0	1	0	0	0	0	0	0	0	0	0	0	0	0	0	0	1
Lacertoidea	Teiidae	Ameiva atrigularis	0	0	0	0	0	0	0	0	0	1	0	0	0	0	0	0	0	0	0	0	0	0	0	0	1
Lacertoidea	Teiidae	Ameiva parecis	0	0	0	0	0	0	0	0	0	1	0	0	0	0	0	0	0	0	0	0	0	0	0	0	1
Lacertoidea	Teiidae	Ameiva provitaae	0	0	0	0	0	0	0	0	0	1	0	0	0	0	0	0	0	0	0	0	0	0	0	0	1
Lacertoidea	Teiidae	Ameivula cipoensis	0	0	0	0	0	0	0	0	0	1	0	0	0	0	0	0	0	0	0	0	0	0	0	0	1
Lacertoidea	Teiidae	Ameivula jalapensis	0	0	0	0	0	0	0	0	0	1	0	0	0	0	0	0	0	0	0	0	0	0	0	0	1
Lacertoidea	Teiidae	Ameivula mumbuca	0	0	0	0	0	0	0	0	0	1	0	0	0	0	0	0	0	0	0	0	0	0	0	0	1
Lacertoidea	Teiidae	Ameivula nigrigula	0	0	0	0	0	0	0	0	0	1	0	0	0	0	0	0	0	0	0	0	0	0	0	0	1
Lacertoidea	Teiidae	Ameivula ocellifera	0	0	0	0	0	0	0	0	0	1	0	0	0	0	0	0	0	0	0	0	0	0	0	0	1
Lacertoidea	Teiidae	Ameivula pyrrhogularis	0	0	0	0	0	0	0	0	0	1	0	0	0	0	0	0	0	0	0	0	0	0	0	0	1
Lacertoidea	Teiidae	Aspidoscelis burti	0	0	0	0	0	0	0	0	0	1	0	0	0	0	0	0	0	0	0	0	0	0	0	0	1
Lacertoidea	Teiidae	Aspidoscelis calidipes	0	0	0	0	0	0	0	0	0	1	0	0	0	0	0	0	0	0	0	0	0	0	0	0	1
Lacertoidea	Teiidae	Aspidoscelis communis	0	0	0	0	0	0	0	0	0	1	0	0	0	0	0	0	0	0	0	0	0	0	0	0	1
Lacertoidea	Teiidae	Aspidoscelis deppii	0	0	0	0	0	0	0	0	0	1	0	1	0	0	0	0	0	0	0	0	0	0	0	0	2
Lacertoidea	Teiidae	Aspidoscelis exsanguis	0	0	0	0	0	0	0	0	0	1	0	0	0	0	0	0	0	0	0	0	0	0	0	0	1
Lacertoidea	Teiidae	Aspidoscelis gularis	0	0	0	0	0	0	0	0	0	1	0	0	0	0	0	0	0	0	0	0	0	0	0	0	1
Lacertoidea	Teiidae	Aspidoscelis guttatus	0	0	0	0	0	0	0	0	0	1	0	0	0	0	0	0	0	0	0	0	0	0	0	0	1
Lacertoidea	Teiidae	Aspidoscelis hyperythrus	0	0	0	0	0	0	0	0	0	1	0	0	0	0	0	0	0	0	0	0	0	0	0	0	1
Lacertoidea	Teiidae	Aspidoscelis inornatus	0	0	0	0	0	0	0	0	0	1	0	0	0	0	0	0	0	0	0	0	0	0	0	0	1
Lacertoidea	Teiidae	Aspidoscelis labialis	0	0	0	0	0	0	0	0	0	1	0	0	0	0	0	0	0	0	0	0	0	0	0	0	1
Lacertoidea	Teiidae	Aspidoscelis laredoensis	0	0	0	0	0	0	0	0	0	1	0	0	0	0	0	0	0	0	0	0	0	0	0	0	1
Lacertoidea	Teiidae	Aspidoscelis lineattissimus	0	0	0	0	0	0	0	0	0	1	0	0	0	0	0	0	0	0	0	0	0	0	0	0	1
Lacertoidea	Teiidae	Aspidoscelis marmoratus	0	0	0	0	0	0	0	0	0	1	0	0	0	0	0	0	0	0	0	0	0	0	0	0	1
Lacertoidea	Teiidae	Aspidoscelis neomexicanus	0	0	0	0	0	0	0	0	0	1	0	0	0	0	0	0	0	0	0	0	0	0	0	0	1
Lacertoidea	Teiidae	Aspidoscelis neotesselatus	0	0	0	0	0	0	0	0	0	1	0	0	0	0	0	0	0	0	0	0	0	0	0	0	1
Lacertoidea	Teiidae	Aspidoscelis pai	0	0	0	0	0	0	0	0	0	1	0	0	0	0	0	0	0	0	0	0	0	0	0	0	1
Lacertoidea	Teiidae	Aspidoscelis parvisocius	0	0	0	0	0	0	0	0	0	1	0	0	0	0	0	0	0	0	0	0	0	0	0	0	1
Lacertoidea	Teiidae	Aspidoscelis rodecki	0	0	0	0	0	0	0	0	0	1	0	0	0	0	0	0	0	0	0	0	0	0	0	0	1
Lacertoidea	Teiidae	Aspidoscelis sackii	0	0	0	0	0	0	0	0	0	1	0	0	0	0	0	0	0	0	0	0	0	0	0	0	1
Lacertoidea	Teiidae	Aspidoscelis scalaris	0	0	0	0	0	0	0	0	0	1	0	0	0	0	0	0	0	0	0	0	0	0	0	0	1
Lacertoidea	Teiidae	Aspidoscelis sexlineatus	0	0	0	0	0	0	0	0	0	1	0	0	0	0	0	0	0	0	0	0	0	0	0	0	1
Lacertoidea	Teiidae	Aspidoscelis sonorae	0	0	0	0	0	0	0	0	0	1	0	0	0	0	0	0	0	0	0	0	0	0	0	0	1
Lacertoidea	Teiidae	Aspidoscelis stictogrammus	0	0	0	0	0	0	0	0	0	1	0	0	0	0	0	0	0	0	0	0	0	0	0	0	1
Lacertoidea	Teiidae	Aspidoscelis tesselatus	0	0	0	0	0	0	0	0	0	1	1	0	0	0	0	0	0	0	0	0	0	0	0	0	2
Lacertoidea	Teiidae	Aspidoscelis tigris	0	0	0	0	0	0	0	0	0	1	0	0	0	0	0	0	0	0	0	0	0	0	0	0	1
Lacertoidea	Teiidae	Aspidoscelis uniparens	0	0	0	0	0	0	0	0	0	1	0	0	0	0	0	0	0	0	0	0	0	0	0	0	1
Lacertoidea	Teiidae	Aspidoscelis velox	0	0	0	0	0	0	0	0	0	1	0	0	0	0	0	0	0	0	0	0	0	0	0	0	1
Lacertoidea	Teiidae	Aspidoscelis xanthonotus	0	0	0	0	0	0	0	0	0	0	1	0	0	0	0	0	0	0	0	0	0	0	0	0	1
Lacertoidea	Teiidae	Callopistes flavipunctatus	0	0	0	1	0	0	0	0	0	1	0	0	0	0	0	0	0	0	0	0	0	0	0	0	2
Lacertoidea	Teiidae	Callopistes maculatus	0	0	0	0	0	0	0	0	0	1	0	0	0	0	0	0	0	0	0	0	0	0	0	0	1
Lacertoidea	Teiidae	Cnemidophorus cryptus	0	0	0	0	0	0	0	0	0	1	0	0	0	0	0	0	0	0	0	0	0	0	0	0	1
Lacertoidea	Teiidae	Cnemidophorus gramivagus	0	0	0	0	0	0	0	0	0	1	0	0	0	0	0	0	0	0	0	0	0	0	0	0	1
Lacertoidea	Teiidae	Cnemidophorus lemniscatus	0	0	0	0	0	0	0	0	0	1	0	0	0	0	0	0	0	0	0	0	0	0	0	0	1
Lacertoidea	Teiidae	Cnemidophorus vanzoi	0	0	0	0	0	0	0	0	0	1	0	0	0	0	0	0	0	0	0	0	0	0	0	0	1
Lacertoidea	Teiidae	Contomastix lacertoides	0	0	0	0	0	0	0	0	0	1	0	0	0	0	0	0	0	0	0	0	0	0	0	0	1
Lacertoidea	Teiidae	Crocodilurus amazonicus	0	0	0	0	0	0	1	0	0	0	0	0	0	0	0	0	0	0	0	0	0	0	0	0	1
Lacertoidea	Teiidae	Glaucomastix abaetensis	0	0	0	0	0	0	0	0	0	1	0	0	0	0	0	0	0	0	0	0	0	0	0	0	1
Lacertoidea	Teiidae	Glaucomastix littoralis	0	0	0	0	0	0	0	0	0	1	0	0	0	0	0	0	0	0	0	0	0	0	0	0	1
Lacertoidea	Teiidae	Holcosus festivus	0	0	0	0	0	0	0	0	0	1	0	0	0	0	0	0	0	0	0	0	0	0	0	0	1
Lacertoidea	Teiidae	Holcosus quadrilineatus	0	0	0	0	0	0	0	0	0	1	0	0	0	0	0	0	0	0	0	0	0	0	0	0	1
Lacertoidea	Teiidae	Holcosus undulatus	0	0	0	0	0	0	0	0	0	1	0	0	0	0	0	0	0	0	0	0	0	0	0	0	1
Lacertoidea	Teiidae	Kentropyx altamazonica	0	0	0	0	0	0	0	0	0	1	0	1	0	0	0	0	0	0	0	0	0	0	0	0	2
Lacertoidea	Teiidae	Kentropyx borckiana	0	0	0	0	0	0	0	0	0	1	0	0	0	0	0	0	0	0	0	0	0	0	0	0	1
Lacertoidea	Teiidae	Kentropyx calcarata	0	0	0	0	0	0	0	0	0	1	0	1	0	0	0	0	0	0	0	0	0	0	0	0	2
Lacertoidea	Teiidae	Kentropyx paulensis	0	0	0	0	0	0	0	0	0	1	0	0	0	0	0	0	0	0	0	0	0	0	0	0	1
Lacertoidea	Teiidae	Kentropyx pelviceps	0	0	0	0	0	0	0	0	0	1	0	1	0	0	0	0	0	0	0	0	0	0	0	0	2
Lacertoidea	Teiidae	Kentropyx striata	0	0	0	0	0	0	0	0	0	1	0	0	0	0	0	0	0	0	0	0	0	0	0	0	1
Lacertoidea	Teiidae	Kentropyx vanzoi	0	0	0	0	0	0	0	0	0	1	0	0	0	0	0	0	0	0	0	0	0	0	0	0	1
Lacertoidea	Teiidae	Medopheos edracanthus	0	0	0	0	0	0	0	0	0	1	0	0	0	0	0	0	0	0	0	0	0	0	0	0	1
Lacertoidea	Teiidae	Pholidoscelis atratus	0	0	0	0	0	0	0	0	0	1	0	0	0	0	0	0	0	0	0	0	0	0	0	0	1
Lacertoidea	Teiidae	Pholidoscelis chrysolaemus	0	0	0	0	0	0	0	0	0	1	0	0	0	0	0	0	0	0	0	0	0	0	0	0	1
Lacertoidea	Teiidae	Pholidoscelis corax	0	0	0	0	0	0	0	0	0	1	0	1	0	0	0	0	0	0	0	0	0	0	0	0	2
Lacertoidea	Teiidae	Pholidoscelis dorsalis	0	0	0	0	0	0	0	0	0	1	0	0	0	0	0	0	0	0	0	0	0	0	0	0	1
Lacertoidea	Teiidae	Pholidoscelis exsul	0	0	0	0	0	0	0	0	0	1	0	0	0	0	0	0	0	0	0	0	0	0	0	0	1
Lacertoidea	Teiidae	Pholidoscelis fuscatus	0	0	0	0	0	0	0	0	0	1	0	0	0	0	0	0	0	0	0	0	0	0	0	0	1
Lacertoidea	Teiidae	Pholidoscelis griswoldi	0	0	0	0	0	0	0	0	0	1	0	0	0	0	0	0	0	0	0	0	0	0	0	0	1
Lacertoidea	Teiidae	Pholidoscelis lineolatus	0	0	0	0	0	0	0	0	0	1	0	0	0	0	0	0	0	0	0	0	0	0	0	0	1
Lacertoidea	Teiidae	Pholidoscelis maynardi	0	0	0	0	0	0	0	0	0	1	0	0	0	0	0	0	0	0	0	0	0	0	0	0	1
Lacertoidea	Teiidae	Pholidoscelis plei	0	0	0	0	0	0	0	0	0	1	0	0	0	0	0	0	0	0	0	0	0	0	0	0	1
Lacertoidea	Teiidae	Pholidoscelis pluvianotatus	0	0	0	0	0	0	0	0	0	1	0	0	0	0	0	0	0	0	0	0	0	0	0	0	1
Lacertoidea	Teiidae	Pholidoscelis polops	0	0	0	0	0	0	0	0	0	1	1	0	0	0	0	0	0	0	0	0	0	0	0	0	2
Lacertoidea	Teiidae	Pholidoscelis taeniurus	0	0	0	0	0	0	0	0	0	1	0	0	0	0	0	0	0	0	0	0	0	0	0	0	1
Lacertoidea	Teiidae	Pholidoscelis wetmorei	0	0	0	0	0	0	0	0	0	1	0	0	0	0	0	0	0	0	0	0	0	0	0	0	1
Lacertoidea	Teiidae	Salvator merianae	0	0	0	0	0	0	0	0	0	1	0	0	0	0	0	0	0	0	0	0	0	0	0	0	1
Lacertoidea	Teiidae	Teius oculatus	0	0	0	0	0	0	0	0	0	1	0	0	0	0	0	0	0	0	0	0	0	0	0	0	1
Lacertoidea	Teiidae	Teius teyou	0	0	0	0	0	0	0	0	0	1	0	0	0	0	0	0	0	0	0	0	0	0	0	0	1
Lacertoidea	Teiidae	Tupinambis teguixin	0	0	0	0	0	0	0	0	0	1	0	0	0	0	0	0	0	0	0	0	0	0	0	0	1
Lacertoidea	Teiidae	Total Family	0	0	0	1	0	0	1	0	0	75	3	5	0	0	0	0	0	0	0	0	0	0	0	0	5
Lacertoidea		Total Clade	2	0	0	25	3	2	4	15	1	180	26	21	0	0	0	0	0	0	1	4	0	0	0	0	12
Scincoidea	Cordylidae	Chamaesaura macrolepis	0	0	0	0	0	0	0	0	0	1	0	0	0	0	0	0	0	0	0	0	0	0	0	0	1
Scincoidea	Cordylidae	Cordylus cordylus	0	0	0	0	1	0	0	0	0	0	0	0	0	0	0	0	0	0	0	0	0	0	0	0	1
Scincoidea	Cordylidae	Cordylus macropholis	0	0	0	1	1	1	0	0	0	0	0	0	0	0	0	0	0	0	0	0	0	0	0	0	3
Scincoidea	Cordylidae	Cordylus niger	0	0	0	0	1	0	0	0	0	0	0	0	0	0	0	0	0	0	0	0	0	0	0	0	1
Scincoidea	Cordylidae	Cordylus oelofseni	0	0	0	0	1	0	0	0	0	0	0	0	0	0	0	0	0	0	0	0	0	0	0	0	1
Scincoidea	Cordylidae	Hemicordylus capensis	0	0	0	0	1	0	0	0	0	0	0	0	0	0	0	0	0	0	0	0	0	0	0	0	1
Scincoidea	Cordylidae	Karusasaurus jordani	0	0	0	0	1	0	0	0	0	0	0	0	0	0	0	0	0	0	0	0	0	0	0	0	1
Scincoidea	Cordylidae	Karusasaurus polyzonus	0	0	0	0	1	0	0	0	0	0	0	0	0	0	0	0	0	0	0	0	0	0	0	0	1
Scincoidea	Cordylidae	Ouroborus cataphractus	0	0	0	0	1	0	0	0	0	0	0	0	0	0	0	0	0	0	0	0	0	0	0	0	1
Scincoidea	Cordylidae	Platysaurus broadleyi	0	0	0	0	1	0	0	0	0	0	1	0	0	0	0	0	0	0	0	0	0	0	0	0	2
Scincoidea	Cordylidae	Platysaurus intermedius	0	0	0	0	1	0	0	0	0	0	0	0	0	0	0	0	0	0	0	0	0	0	0	0	1
Scincoidea	Cordylidae	Platysaurus relictus	0	0	0	0	1	0	0	0	0	0	0	0	0	0	0	0	0	0	0	0	0	0	0	0	1
Scincoidea	Cordylidae	Pseudocordylus melanotus	0	0	0	0	1	0	0	0	0	0	0	0	0	0	0	0	0	0	0	0	0	0	0	0	1
Scincoidea	Cordylidae	Pseudocordylus microlepidotus	0	0	0	0	1	0	0	0	0	0	0	0	0	0	0	0	0	0	0	0	0	0	0	0	1
Scincoidea	Cordylidae	Smaug giganteus	0	0	0	1	0	0	0	0	0	0	0	0	0	0	0	0	0	0	0	0	0	0	0	0	1
Scincoidea	Cordylidae	Smaug warreni	0	0	0	0	1	0	0	0	0	0	0	0	0	0	0	0	0	0	0	0	0	0	0	0	1
Scincoidea	Cordylidae	Total Family	0	0	0	2	14	1	0	0	0	1	1	0	0	0	0	0	0	0	0	0	0	0	0	0	5
Scincoidea	Gerrhosauridae	Broadleysaurus major	0	0	0	1	1	0	0	0	0	0	0	0	0	0	0	0	0	0	0	0	0	0	0	0	2
Scincoidea	Gerrhosauridae	Cordylosaurus subtessellatus	0	0	0	0	0	0	0	0	0	0	1	0	0	0	0	0	0	0	0	0	0	0	0	0	1
Scincoidea	Gerrhosauridae	Gerrhosaurus flavigularis	0	0	0	0	0	0	0	0	0	1	0	0	0	0	0	0	0	0	0	0	0	0	0	0	1
Scincoidea	Gerrhosauridae	Gerrhosaurus nigrolineatus	0	0	0	1	0	0	0	0	0	0	0	0	0	0	0	0	0	0	0	0	0	0	0	0	1
Scincoidea	Gerrhosauridae	Tetradactylus ellenbergeri	0	0	0	0	0	0	0	0	0	1	0	0	0	0	0	0	0	0	0	0	0	0	0	0	1
Scincoidea	Gerrhosauridae	Tetradactylus seps	0	0	0	1	0	0	0	0	0	0	0	0	0	0	0	0	0	0	0	0	0	0	0	0	1
Scincoidea	Gerrhosauridae	Tracheloptychus madagascariensis	0	0	0	0	0	0	0	0	0	1	0	0	0	0	0	0	0	0	0	0	0	0	0	0	1
Scincoidea	Gerrhosauridae	Tracheloptychus petersi	0	0	0	0	0	0	0	0	0	1	0	0	0	0	0	0	0	0	0	0	0	0	0	0	1
Scincoidea	Gerrhosauridae	Zonosaurus trilineatus	0	0	0	0	0	0	0	0	0	1	0	0	0	0	0	0	0	0	0	0	0	0	0	0	1
Scincoidea	Gerrhosauridae	Total Family	0	0	0	3	1	0	0	0	0	5	1	0	0	0	0	0	0	0	0	0	0	0	0	0	4
Scincoidea	Scincidae	Acontias gariepensis	0	0	0	0	0	0	0	0	0	0	0	0	0	0	0	0	0	0	0	1	0	0	0	0	1
Scincoidea	Scincidae	Anepischetosia maccoyi	0	0	0	0	0	0	0	1	0	1	0	0	0	0	0	0	0	0	0	1	0	1	0	0	4
Scincoidea	Scincidae	Aspronema dorsivittatum	0	0	0	0	0	0	1	0	0	0	0	0	0	0	0	0	0	0	0	0	0	0	0	0	1
Scincoidea	Scincidae	Asymblepharus sikimmensis	0	0	0	0	0	0	0	0	0	1	0	0	0	0	0	0	0	0	0	0	0	0	0	0	1
Scincoidea	Scincidae	Brasiliscincus agilis	0	0	0	0	0	0	0	0	0	1	0	0	0	0	0	0	0	0	0	0	0	0	0	0	1
Scincoidea	Scincidae	Brasiliscincus heathi	0	0	0	1	0	0	0	0	0	1	0	0	0	0	0	0	0	0	0	0	0	0	0	0	2
Scincoidea	Scincidae	Caledoniscincus atropunctatus	0	0	0	0	0	0	0	0	0	1	0	0	0	0	0	0	0	0	0	0	0	0	0	0	1
Scincoidea	Scincidae	Caledoniscincus haplorhinus	0	0	0	0	0	0	0	0	0	1	0	0	0	0	0	0	0	0	0	0	0	0	0	0	1
Scincoidea	Scincidae	Carlia ailanpalai	0	0	0	0	0	0	0	0	0	1	0	0	0	0	0	0	0	0	0	0	0	0	0	0	1
Scincoidea	Scincidae	Carlia bicarinata	0	0	0	0	0	0	0	0	0	1	0	1	0	0	0	0	0	0	0	0	0	0	0	0	2
Scincoidea	Scincidae	Carlia jarnoldae	0	0	0	0	0	0	0	0	0	1	0	1	0	0	0	0	0	0	0	0	0	0	0	0	2
Scincoidea	Scincidae	Carlia longipes	0	0	0	0	0	0	0	0	0	1	1	1	0	0	0	0	0	0	0	0	0	0	0	0	3
Scincoidea	Scincidae	Carlia mysi	0	0	0	0	0	0	0	0	0	1	0	0	0	0	0	0	0	0	0	0	0	0	0	0	1
Scincoidea	Scincidae	Carlia pectoralis	0	0	0	0	0	0	0	0	0	1	0	0	0	0	0	0	0	0	0	0	0	0	0	0	1
Scincoidea	Scincidae	Carlia rhomboidalis	0	0	0	0	0	0	0	0	0	1	0	0	0	0	0	0	0	0	0	0	0	0	0	0	1
Scincoidea	Scincidae	Carlia rostralis	0	0	0	0	0	0	0	0	0	1	1	0	0	0	0	0	0	0	0	0	0	0	0	0	2
Scincoidea	Scincidae	Carlia rubrigularis	0	0	0	0	0	0	0	0	0	1	0	0	0	0	0	0	0	0	0	0	0	0	0	0	1
Scincoidea	Scincidae	Carlia storri	0	0	0	0	0	0	0	0	0	1	1	0	0	0	0	0	0	0	0	0	0	0	0	0	2
Scincoidea	Scincidae	Chalcides ocellatus	0	0	1	0	0	0	0	0	1	0	0	0	0	0	1	0	0	0	0	0	1	0	0	0	4
Scincoidea	Scincidae	Chalcides polylepis	0	0	0	0	0	0	0	0	0	1	0	0	0	0	0	0	0	0	0	0	0	1	0	0	2
Scincoidea	Scincidae	Concinnia brachyosoma	0	0	0	0	0	0	0	0	0	0	1	1	0	0	0	0	0	0	0	0	0	0	0	0	2
Scincoidea	Scincidae	Concinnia queenslandiae	0	1	0	1	0	0	0	0	0	0	0	0	0	1	0	1	0	0	0	0	0	0	0	0	4
Scincoidea	Scincidae	Copeoglossum nigropunctatum	0	0	0	0	0	0	0	0	0	1	0	0	0	0	0	0	0	0	0	0	0	0	0	0	1
Scincoidea	Scincidae	Cryptoblepharus balinensis	0	0	0	0	0	0	0	0	0	0	0	1	0	0	0	0	0	0	0	0	0	0	0	0	1
Scincoidea	Scincidae	Cryptoblepharus bitaeniatus	0	0	0	0	0	0	0	0	0	1	0	1	0	0	0	0	0	0	0	0	0	0	0	0	2
Scincoidea	Scincidae	Cryptoblepharus boutonii	0	0	0	0	0	0	0	0	0	0	1	1	0	0	0	0	0	0	0	0	0	0	0	0	2
Scincoidea	Scincidae	Cryptoblepharus buchananii	0	0	0	0	0	0	0	0	0	0	1	1	0	0	0	0	0	0	0	0	0	0	0	0	2
Scincoidea	Scincidae	Cryptoblepharus cognatus	0	0	0	0	0	0	1	0	0	0	0	0	0	0	0	0	0	0	0	0	0	0	0	0	1
Scincoidea	Scincidae	Cryptoblepharus litoralis	0	0	0	0	0	0	0	0	0	0	1	0	0	0	0	0	0	0	0	0	0	0	0	0	1
Scincoidea	Scincidae	Cryptoblepharus nigropunctatus	0	0	0	0	0	0	0	0	0	1	0	0	0	0	0	0	0	0	0	0	0	0	0	0	1
Scincoidea	Scincidae	Cryptoblepharus plagiocephalus	0	0	0	0	0	0	0	0	0	0	1	1	0	0	0	0	0	0	0	0	0	0	0	0	2
Scincoidea	Scincidae	Cryptoblepharus poecilopleurus	0	0	0	0	0	0	0	0	0	1	1	1	0	0	0	0	0	0	0	0	0	0	0	0	3
Scincoidea	Scincidae	Cryptoblepharus ustulatus	0	0	0	0	0	0	0	0	0	0	1	0	0	0	0	0	0	0	0	0	0	0	0	0	1
Scincoidea	Scincidae	Cryptoblepharus virgatus	0	0	0	0	0	0	0	0	0	0	1	1	0	0	0	0	0	0	0	0	0	0	0	0	2
Scincoidea	Scincidae	Ctenotus ariadnae	0	0	0	0	0	0	0	0	0	1	0	0	0	0	0	0	0	0	0	0	0	0	0	0	1
Scincoidea	Scincidae	Ctenotus atlas	0	0	0	0	0	0	0	0	0	1	0	0	0	0	0	0	0	0	0	0	0	0	0	0	1
Scincoidea	Scincidae	Ctenotus brooksi	0	0	0	0	0	0	0	0	0	1	0	0	0	0	0	0	0	0	0	0	0	0	0	0	1
Scincoidea	Scincidae	Ctenotus calurus	0	0	0	0	0	0	0	0	0	1	0	0	0	0	0	0	0	0	0	0	0	0	0	0	1
Scincoidea	Scincidae	Ctenotus colletti	0	0	0	0	0	0	0	0	0	1	1	0	0	0	0	0	0	0	0	0	0	0	0	0	2
Scincoidea	Scincidae	Ctenotus dux	0	0	0	0	0	0	0	0	0	1	0	0	0	0	0	0	0	0	0	0	0	0	0	0	1
Scincoidea	Scincidae	Ctenotus grandis	0	0	0	0	0	0	0	0	0	1	0	0	0	0	0	0	0	0	0	0	0	0	0	0	1
Scincoidea	Scincidae	Ctenotus inornatus	0	0	0	0	0	0	0	0	0	1	0	1	0	0	0	0	0	0	0	0	0	0	0	0	2
Scincoidea	Scincidae	Ctenotus leae	0	0	0	0	0	0	0	0	0	1	0	0	0	0	0	0	0	0	0	0	0	0	0	0	1
Scincoidea	Scincidae	Ctenotus leonhardii	0	0	0	0	0	0	0	0	0	1	0	0	0	0	0	0	0	0	0	0	0	0	0	0	1
Scincoidea	Scincidae	Ctenotus nasutus	0	0	0	0	0	0	0	0	0	1	0	0	0	0	0	0	0	0	0	0	0	0	0	0	1
Scincoidea	Scincidae	Ctenotus pantherinus	0	0	0	0	0	0	0	0	0	1	0	0	0	0	0	0	0	0	0	0	0	0	0	0	1
Scincoidea	Scincidae	Ctenotus piankai	0	0	0	0	0	0	0	0	0	1	0	1	0	0	0	0	0	0	0	0	0	0	0	0	2
Scincoidea	Scincidae	Ctenotus quattuordecimlineatus	0	0	0	0	0	0	0	0	0	1	0	0	0	0	0	0	0	0	0	0	0	0	0	0	1
Scincoidea	Scincidae	Ctenotus regius	0	0	0	0	0	0	0	0	0	1	0	0	0	0	0	0	0	0	0	0	0	0	0	0	1
Scincoidea	Scincidae	Ctenotus robustus	0	0	0	0	0	0	0	0	0	1	0	0	0	0	0	0	0	0	0	0	0	0	0	0	1
Scincoidea	Scincidae	Ctenotus schomburgkii	0	0	0	0	0	0	0	0	0	1	0	0	0	0	0	0	0	0	0	0	0	0	0	0	1
Scincoidea	Scincidae	Ctenotus spaldingi	0	0	0	0	0	0	0	0	0	1	1	1	0	0	0	0	0	0	0	0	0	0	0	0	3
Scincoidea	Scincidae	Ctenotus taeniolatus	0	0	0	1	0	0	0	0	0	1	0	0	0	0	0	0	0	0	0	0	0	0	0	0	2
Scincoidea	Scincidae	Cyclodomorphus casuarinae	0	0	0	1	0	0	0	0	0	1	0	0	0	0	0	1	0	0	0	0	0	1	0	0	4
Scincoidea	Scincidae	Cyclodomorphus melanops	0	0	0	0	0	0	0	0	0	1	1	0	0	0	0	0	0	0	0	0	0	1	1	0	4
Scincoidea	Scincidae	Cyclodomorphus venustus	0	0	0	0	0	0	0	0	0	0	0	0	0	0	1	1	0	0	0	0	0	0	0	0	2
Scincoidea	Scincidae	Dasia grisea	0	0	0	0	0	0	0	0	0	1	0	1	0	0	0	0	0	0	0	0	0	0	0	0	2
Scincoidea	Scincidae	Dasia olivacea	0	0	0	0	0	0	0	0	0	0	0	1	0	0	0	0	0	0	0	0	0	0	0	0	1
Scincoidea	Scincidae	Egernia depressa	0	0	0	0	0	1	0	0	0	0	0	1	0	0	0	0	0	0	0	0	0	0	0	0	2
Scincoidea	Scincidae	Egernia striolata	0	0	0	0	1	1	0	0	0	0	0	0	0	0	0	0	0	0	0	0	0	0	0	0	2
Scincoidea	Scincidae	Emoia adspersa	0	0	0	0	0	0	0	0	0	1	0	1	0	0	0	0	0	0	0	0	0	0	0	0	2
Scincoidea	Scincidae	Emoia atrocostata	0	0	0	0	0	0	1	0	0	0	0	0	0	0	0	0	0	0	0	0	0	0	0	0	1
Scincoidea	Scincidae	Emoia cyanogaster	0	0	0	0	0	0	0	0	0	0	0	1	0	0	0	0	0	0	0	0	0	0	0	0	1
Scincoidea	Scincidae	Emoia cyanura	0	0	0	0	0	0	0	0	0	1	0	1	0	0	0	0	0	0	0	0	0	0	0	0	2
Scincoidea	Scincidae	Emoia flavigularis	0	0	0	0	0	0	0	0	0	1	0	1	0	0	0	0	0	0	0	0	0	0	0	0	2
Scincoidea	Scincidae	Emoia impar	0	0	0	0	0	0	0	0	0	1	0	0	0	0	0	0	0	0	0	0	0	0	0	0	1
Scincoidea	Scincidae	Emoia isolata	0	0	0	0	0	0	0	0	0	1	0	0	0	0	0	0	0	0	0	0	0	0	0	0	1
Scincoidea	Scincidae	Emoia lawesi	0	0	0	0	0	0	0	0	0	1	0	0	0	0	0	0	0	0	0	0	0	0	0	0	1
Scincoidea	Scincidae	Emoia maculata	0	0	0	0	0	0	0	0	0	1	0	1	0	0	0	0	0	0	0	0	0	0	0	0	2
Scincoidea	Scincidae	Emoia nativittatis	0	0	0	0	0	0	0	0	0	1	0	0	0	0	0	0	0	0	0	0	0	0	0	0	1
Scincoidea	Scincidae	Emoia nigra	0	0	0	0	0	0	0	0	0	1	0	1	0	0	0	0	0	0	0	0	0	0	0	0	2
Scincoidea	Scincidae	Emoia rufilabialis	0	0	0	0	0	0	0	0	0	1	0	1	0	0	0	0	0	0	0	0	0	0	0	0	2
Scincoidea	Scincidae	Emoia samoensis	0	0	0	0	0	0	0	0	0	1	0	1	0	0	0	0	0	0	0	0	0	0	0	0	2
Scincoidea	Scincidae	Emoia taumakoensis	0	0	0	0	0	0	0	0	0	1	1	1	0	0	0	0	0	0	0	0	0	0	0	0	3
Scincoidea	Scincidae	Eremiascincus fasciolatus	0	0	0	0	0	0	0	0	0	0	0	0	0	1	0	1	0	0	0	0	0	0	0	0	2
Scincoidea	Scincidae	Eremiascincus richardsonii	0	0	0	0	0	0	0	0	0	0	0	0	0	0	0	0	0	0	0	1	0	1	0	0	2
Scincoidea	Scincidae	Eulamprus quoyii	0	0	0	0	0	0	1	0	0	0	0	0	0	0	0	0	0	0	0	0	0	0	0	0	1
Scincoidea	Scincidae	Eulamprus tympanum	0	0	0	0	0	0	0	0	0	1	0	1	0	0	0	0	0	0	0	0	0	0	0	0	2
Scincoidea	Scincidae	Eumeces schneideri	0	0	0	0	0	0	0	0	0	1	0	0	0	0	0	0	0	0	0	0	0	0	0	0	1
Scincoidea	Scincidae	Eutropis beddomei	0	0	0	0	0	0	0	0	0	1	0	0	0	0	0	0	0	0	0	0	0	0	0	0	1
Scincoidea	Scincidae	Eutropis bibronii	0	0	0	0	0	0	0	1	0	1	0	0	0	0	0	0	0	0	0	0	0	0	0	0	2
Scincoidea	Scincidae	Eutropis carinata	0	0	0	0	0	0	0	0	0	1	0	0	0	0	0	0	0	0	0	0	0	0	0	0	1
Scincoidea	Scincidae	Eutropis indeprensa	0	0	0	0	0	0	0	0	0	1	0	0	0	0	0	0	0	0	0	0	0	0	0	0	1
Scincoidea	Scincidae	Eutropis longicaudata	0	0	0	0	0	0	0	0	0	1	1	0	0	0	0	0	0	0	0	0	0	0	0	0	2
Scincoidea	Scincidae	Eutropis macularia	0	0	0	0	0	0	0	0	0	1	0	0	0	0	0	0	0	0	0	0	0	1	0	0	2
Scincoidea	Scincidae	Eutropis multicarinata	0	0	0	0	0	0	0	0	0	1	0	0	0	0	0	0	0	0	0	0	0	0	0	0	1
Scincoidea	Scincidae	Eutropis multifasciata	0	0	0	0	0	0	0	0	0	1	0	0	0	0	0	0	0	0	0	0	0	0	0	0	1
Scincoidea	Scincidae	Fojia bumui	0	0	0	1	0	1	0	0	0	0	0	0	0	0	0	0	0	0	0	0	0	0	0	0	2
Scincoidea	Scincidae	Lacertaspis reichenowi	0	0	0	0	0	0	0	0	0	1	0	1	0	0	0	0	0	0	0	0	0	0	0	0	2
Scincoidea	Scincidae	Lamprolepis smaragdina	0	0	0	0	0	0	0	0	0	0	0	1	0	0	0	0	0	0	0	0	0	0	0	0	1
Scincoidea	Scincidae	Lampropholis coggeri	0	0	0	0	0	0	0	0	0	1	0	0	0	0	0	0	0	0	0	0	0	0	0	0	1
Scincoidea	Scincidae	Lampropholis delicata	0	0	0	1	0	0	0	0	0	1	0	0	0	0	0	0	0	0	0	0	0	0	0	0	2
Scincoidea	Scincidae	Lampropholis guichenoti	0	0	0	0	0	0	0	0	0	1	0	0	0	0	0	0	0	0	0	0	0	0	0	0	1
Scincoidea	Scincidae	Lampropholis mirabilis	0	0	0	0	0	0	0	0	0	0	1	0	0	0	0	0	0	0	0	0	0	0	0	0	1
Scincoidea	Scincidae	Lampropholis robertsi	0	0	0	0	0	0	0	0	0	1	0	0	0	0	0	0	0	0	0	0	0	0	0	0	1
Scincoidea	Scincidae	Lankascincus fallax	0	0	0	0	0	0	0	1	0	1	0	0	0	0	0	0	0	0	0	0	0	0	0	0	2
Scincoidea	Scincidae	Leiolopisma telfairii	0	0	0	0	0	0	0	0	0	1	0	0	0	0	0	0	0	0	0	0	0	1	0	0	2
Scincoidea	Scincidae	Lerista bipes	0	0	0	0	0	0	0	1	0	0	0	0	0	0	0	0	0	0	0	0	0	0	0	0	1
Scincoidea	Scincidae	Lerista bougainvillii	0	0	0	0	0	0	0	1	0	1	0	0	0	0	0	0	0	0	0	1	0	1	0	0	4
Scincoidea	Scincidae	Lerista punctatovittata	0	0	0	0	0	0	0	1	0	0	0	0	0	0	0	0	0	0	0	1	0	0	0	0	2
Scincoidea	Scincidae	Lerista xanthura	0	0	0	0	0	0	0	1	0	1	0	0	0	0	0	0	0	0	0	1	0	1	0	0	4
Scincoidea	Scincidae	Liburnascincus mundivensis	0	0	0	0	0	0	0	0	0	0	1	0	0	0	0	0	0	0	0	0	0	0	0	0	1
Scincoidea	Scincidae	Liburnascincus scirtetis	0	0	0	0	0	0	0	0	0	0	1	0	0	0	0	0	0	0	0	0	0	0	0	0	1
Scincoidea	Scincidae	Liopholis inornata	0	0	0	0	0	0	0	0	0	0	0	0	0	0	0	0	0	0	0	1	0	1	0	0	2
Scincoidea	Scincidae	Liopholis slateri	0	1	0	1	0	0	0	0	0	0	0	0	0	1	0	1	0	0	0	0	0	0	0	0	4
Scincoidea	Scincidae	Liopholis striata	0	0	0	0	0	0	0	0	0	0	0	0	0	0	0	0	0	0	0	1	0	1	0	0	2
Scincoidea	Scincidae	Liopholis whitii	0	0	0	0	0	0	0	0	0	1	1	0	0	0	0	0	0	0	0	0	0	0	0	0	2
Scincoidea	Scincidae	Lipinia noctua	0	0	0	0	0	0	0	0	0	1	0	1	0	0	0	0	0	0	0	0	0	0	0	0	2
Scincoidea	Scincidae	Lipinia pulchella	0	0	0	0	0	0	0	0	0	0	0	1	0	0	0	0	0	0	0	0	0	0	0	0	1
Scincoidea	Scincidae	Lipinia vittigera	0	0	0	0	0	0	0	0	0	1	1	1	0	0	0	0	0	0	0	0	0	0	0	0	3
Scincoidea	Scincidae	Lygisaurus rococo	0	0	0	0	0	0	0	0	0	1	1	0	0	0	0	0	0	0	0	0	0	0	0	0	2
Scincoidea	Scincidae	Lygosoma albopunctata	0	1	0	1	0	0	0	0	0	0	0	0	0	0	0	0	0	0	0	0	0	0	0	0	2
Scincoidea	Scincidae	Lygosoma angeli	0	0	0	0	0	0	0	0	0	0	0	0	0	0	0	0	0	0	0	1	0	1	0	0	2
Scincoidea	Scincidae	Lygosoma lineata	0	0	0	0	0	0	0	1	0	1	0	0	0	0	0	0	0	0	0	0	0	0	0	0	2
Scincoidea	Scincidae	Mabuya mabouya	0	0	0	0	0	0	0	0	0	1	1	1	0	0	0	0	0	0	0	0	0	0	0	0	3
Scincoidea	Scincidae	Manciola guaporicola	0	0	0	0	0	0	0	0	0	1	0	0	0	0	0	0	0	0	0	0	0	0	0	0	1
Scincoidea	Scincidae	Marisora unimarginata	0	0	0	0	0	0	0	0	0	1	0	1	0	0	0	0	0	0	0	0	0	0	0	0	2
Scincoidea	Scincidae	Menetia greyii	0	0	0	0	0	0	0	0	0	1	0	0	0	0	0	0	0	0	0	0	0	0	0	0	1
Scincoidea	Scincidae	Mochlus sundevalli	0	0	0	0	0	0	0	1	0	1	0	0	0	0	0	0	0	0	0	0	0	0	0	0	2
Scincoidea	Scincidae	Morethia adelaidensis	0	0	0	0	0	0	0	0	0	1	0	0	0	0	0	0	0	0	0	0	0	0	0	0	1
Scincoidea	Scincidae	Morethia boulengeri	0	0	0	0	0	0	0	0	0	1	0	0	0	0	0	0	0	0	0	0	0	0	0	0	1
Scincoidea	Scincidae	Morethia butleri	0	0	0	0	0	0	0	0	0	1	0	0	0	0	0	0	0	0	0	0	0	0	0	0	1
Scincoidea	Scincidae	Morethia obscura	0	0	0	0	0	0	0	0	0	1	0	0	0	0	0	0	0	0	0	0	0	0	0	0	1
Scincoidea	Scincidae	Notomabuya frenata	0	0	0	1	0	1	0	0	0	1	0	1	0	0	0	0	0	0	0	0	0	0	0	0	4
Scincoidea	Scincidae	Oligosoma grande	0	0	0	0	0	0	0	0	0	0	1	0	0	0	0	0	0	0	0	0	0	0	0	0	1
Scincoidea	Scincidae	Oligosoma hardyi	0	0	0	0	0	0	0	0	0	1	0	0	0	0	0	0	0	0	0	0	0	0	0	0	1
Scincoidea	Scincidae	Oligosoma inconspicuum	0	0	0	0	0	0	0	0	0	1	1	1	0	0	0	0	0	0	0	0	0	0	0	0	3
Scincoidea	Scincidae	Oligosoma longipes	0	0	0	0	0	0	0	0	0	1	1	0	0	0	0	0	0	0	0	0	0	0	0	0	2
Scincoidea	Scincidae	Oligosoma maccanni	0	0	0	0	0	0	0	0	0	1	1	1	0	0	0	0	0	0	0	0	0	0	0	0	3
Scincoidea	Scincidae	Oligosoma moco	0	0	0	0	0	0	0	0	0	1	0	1	0	0	0	0	0	0	0	0	0	0	0	0	2
Scincoidea	Scincidae	Oligosoma polychroma	0	0	0	0	0	0	0	0	0	1	0	0	0	0	0	0	0	0	0	0	0	0	0	0	1
Scincoidea	Scincidae	Oligosoma suteri	0	0	0	0	0	0	1	0	0	0	0	0	0	0	0	0	0	0	1	0	0	0	0	0	2
Scincoidea	Scincidae	Oligosoma zelandicum	0	0	0	0	0	0	0	0	0	1	0	0	0	0	0	0	0	0	0	0	0	0	0	0	1
Scincoidea	Scincidae	Otosaurus cumingi	0	0	0	0	0	0	0	0	0	1	0	0	0	0	0	0	0	0	0	0	0	0	0	0	1
Scincoidea	Scincidae	Panaspis breviceps	0	0	0	0	0	0	0	0	0	1	0	0	0	0	0	0	0	0	0	0	0	0	0	0	1
Scincoidea	Scincidae	Panaspis nimbaensis	0	0	0	0	0	0	0	0	0	1	0	0	0	0	0	0	0	0	0	0	0	0	0	0	1
Scincoidea	Scincidae	Panaspis wahlbergi	0	0	0	0	0	0	0	0	0	1	0	0	0	0	0	0	0	0	0	0	0	0	0	0	1
Scincoidea	Scincidae	Panopa carvalhoi	0	0	0	0	0	0	0	0	0	0	0	1	0	0	0	0	0	0	0	0	0	0	0	0	1
Scincoidea	Scincidae	Parvoscincus steerei	0	0	0	0	0	0	0	0	0	1	0	0	0	0	0	0	0	0	0	0	0	0	0	0	1
Scincoidea	Scincidae	Pinoyscincus jagori	0	0	0	0	0	0	0	0	0	1	0	0	0	0	0	0	0	0	0	0	0	0	0	0	1
Scincoidea	Scincidae	Plestiodon copei	0	0	0	1	0	0	0	0	0	0	0	0	0	0	0	0	0	0	0	0	0	0	0	0	1
Scincoidea	Scincidae	Plestiodon egregius	0	0	0	0	0	0	0	1	0	1	0	0	0	0	0	0	0	0	0	0	0	0	0	0	2
Scincoidea	Scincidae	Plestiodon elegans	0	0	0	0	0	0	0	0	0	1	0	0	0	0	0	0	0	0	0	0	0	0	0	0	1
Scincoidea	Scincidae	Plestiodon fasciatus	0	0	0	0	0	0	0	0	0	1	0	1	0	0	0	0	0	0	0	0	0	0	0	0	2
Scincoidea	Scincidae	Plestiodon laticeps	0	0	0	0	0	0	0	0	0	1	0	1	0	0	0	0	0	0	0	0	0	0	0	0	2
Scincoidea	Scincidae	Plestiodon latiscutatus	0	0	0	0	0	0	0	0	0	1	0	0	0	0	0	0	0	0	0	0	0	0	0	0	1
Scincoidea	Scincidae	Plestiodon obsoletus	0	0	0	0	0	0	0	1	0	1	0	0	0	0	0	0	0	0	0	0	0	0	0	0	2
Scincoidea	Scincidae	Plestiodon septentrionalis	0	0	0	0	0	0	0	1	0	1	0	0	0	0	0	0	0	0	0	0	0	0	0	0	2
Scincoidea	Scincidae	Plestiodon skiltonianus	0	0	0	0	0	0	0	1	0	1	0	0	0	0	0	0	0	0	0	0	0	0	0	0	2
Scincoidea	Scincidae	Plestiodon tetragrammus	0	0	0	0	0	0	0	0	0	1	0	0	0	0	0	0	0	0	0	0	0	0	0	0	1
Scincoidea	Scincidae	Pseudemoia entrecasteauxii	0	0	0	0	0	0	0	0	0	1	0	0	0	0	0	0	0	0	0	0	0	0	0	0	1
Scincoidea	Scincidae	Pseudemoia spenceri	0	0	0	0	0	0	0	0	0	0	1	1	0	0	0	0	0	0	0	0	0	0	0	0	2
Scincoidea	Scincidae	Psychosaura agmosticha	0	0	0	0	0	0	0	0	0	0	0	1	0	0	0	0	0	0	0	0	0	0	0	0	1
Scincoidea	Scincidae	Psychosaura macrorhyncha	0	0	0	0	0	1	0	0	0	0	0	1	0	0	0	0	0	0	0	0	0	0	0	0	2
Scincoidea	Scincidae	Scincella cherriei	0	0	0	0	0	0	0	0	0	1	0	0	0	0	0	0	0	0	0	0	0	0	0	0	1
Scincoidea	Scincidae	Scincella lateralis	0	0	0	0	0	0	0	0	0	1	0	0	0	0	0	0	0	0	0	0	0	0	0	0	1
Scincoidea	Scincidae	Scincopus fasciatus	0	0	0	0	0	0	0	0	0	0	0	0	0	0	0	0	0	0	0	1	0	1	0	0	2
Scincoidea	Scincidae	Scincus mitranus	0	0	0	0	0	0	0	1	0	0	0	0	0	0	0	0	0	0	0	0	0	0	0	0	1
Scincoidea	Scincidae	Scincus scincus	0	0	0	0	0	0	0	1	0	1	0	0	0	0	0	0	0	0	0	1	0	1	0	0	4
Scincoidea	Scincidae	Sphenomorphus incognitus	0	0	0	0	0	0	1	0	0	0	0	0	0	0	0	0	0	0	0	0	0	0	0	0	1
Scincoidea	Scincidae	Sphenomorphus maculatus	0	0	0	1	0	0	0	0	0	1	0	0	0	0	0	0	0	0	0	0	0	0	0	0	2
Scincoidea	Scincidae	Sphenomorphus taiwanensis	0	0	0	0	0	0	0	0	0	0	1	0	0	0	0	0	0	0	0	0	0	0	0	0	1
Scincoidea	Scincidae	Spondylurus sloanii	0	0	0	0	0	0	0	0	0	1	1	1	0	0	0	0	0	0	0	0	0	0	0	0	3
Scincoidea	Scincidae	Tiliqua adelaidensis	0	0	0	1	0	0	0	0	0	0	0	0	0	0	0	0	0	0	0	0	0	0	0	0	1
Scincoidea	Scincidae	Tiliqua multifasciata	0	0	0	0	0	0	0	0	0	1	0	0	0	0	0	0	0	0	0	0	0	1	0	0	2
Scincoidea	Scincidae	Tiliqua occipitalis	0	0	0	0	0	0	0	0	0	1	0	0	0	0	0	0	0	0	0	0	0	0	0	0	1
Scincoidea	Scincidae	Tiliqua rugosa	0	0	0	0	0	0	0	0	0	1	0	0	0	0	0	0	0	0	0	0	0	0	0	0	1
Scincoidea	Scincidae	Trachylepis acutilabris	0	0	0	1	0	0	0	0	0	0	0	0	0	0	0	0	0	0	0	0	0	0	0	0	1
Scincoidea	Scincidae	Trachylepis albilabris	0	0	0	0	0	0	0	0	0	1	0	0	0	0	0	0	0	0	0	0	0	0	0	0	1
Scincoidea	Scincidae	Trachylepis atlantica	0	0	0	0	0	0	0	0	0	1	1	1	0	0	0	0	0	0	0	0	0	0	0	0	3
Scincoidea	Scincidae	Trachylepis aureopunctata	0	0	0	0	0	0	0	0	0	1	0	0	0	0	0	0	0	0	0	0	0	0	0	0	1
Scincoidea	Scincidae	Trachylepis brevicollis	0	0	0	1	0	0	0	0	0	1	0	0	0	0	0	1	0	0	0	0	0	1	0	0	4
Scincoidea	Scincidae	Trachylepis buettneri	0	0	0	0	0	0	0	0	0	0	0	1	0	0	0	0	0	0	0	0	0	0	0	0	1
Scincoidea	Scincidae	Trachylepis infralineata	0	0	0	0	0	0	0	0	0	1	0	0	0	0	0	0	0	0	0	0	0	0	0	0	1
Scincoidea	Scincidae	Trachylepis maculilabris	0	0	0	0	0	0	0	0	0	1	0	1	0	0	0	0	0	0	0	0	0	0	0	0	2
Scincoidea	Scincidae	Trachylepis margaritifera	0	0	0	0	1	0	0	0	0	0	0	0	0	0	0	0	0	0	0	0	0	0	0	0	1
Scincoidea	Scincidae	Trachylepis occidentalis	0	0	0	0	0	0	0	0	0	1	0	0	0	0	0	0	0	0	0	0	0	0	0	0	1
Scincoidea	Scincidae	Trachylepis planifrons	0	0	0	0	0	0	0	0	0	0	0	1	0	0	0	0	0	0	0	0	0	0	0	0	1
Scincoidea	Scincidae	Trachylepis quinquetaeniata	0	0	0	0	0	0	0	0	0	0	1	0	0	0	0	0	0	0	0	0	0	0	0	0	1
Scincoidea	Scincidae	Trachylepis sparsa	0	0	0	0	0	0	0	0	0	0	0	1	0	0	0	0	0	0	0	0	0	0	0	0	1
Scincoidea	Scincidae	Trachylepis spilogaster	0	0	0	0	0	0	0	0	0	0	0	1	0	0	0	0	0	0	0	0	0	0	0	0	1
Scincoidea	Scincidae	Trachylepis striata	0	0	0	0	0	0	0	0	0	0	0	1	0	0	0	0	0	0	0	0	0	0	0	0	1
Scincoidea	Scincidae	Trachylepis sulcata	0	0	0	0	0	0	0	0	0	0	1	0	0	0	0	0	0	0	0	0	0	0	0	0	1
Scincoidea	Scincidae	Trachylepis tavaratra	0	0	0	0	0	0	0	0	0	1	0	0	0	0	0	0	0	0	0	0	0	0	0	0	1
Scincoidea	Scincidae	Trachylepis tessellata	0	0	0	0	0	0	0	0	0	1	1	0	0	0	0	0	0	0	0	0	0	0	0	0	2
Scincoidea	Scincidae	Trachylepis varia	0	0	0	1	1	1	0	0	0	1	1	1	0	0	0	0	0	0	0	0	0	0	0	0	6
Scincoidea	Scincidae	Trachylepis variegata	0	0	0	0	0	0	0	0	0	1	0	0	0	0	0	0	0	0	0	0	0	0	0	0	1
Scincoidea	Scincidae	Tropidophorus grayi	0	0	0	0	0	0	1	0	0	0	0	0	0	0	0	0	0	0	0	0	0	0	0	0	1
Scincoidea	Scincidae	Tropidophorus laotus	0	0	0	0	0	0	1	0	0	0	0	0	0	0	0	0	0	0	1	0	0	0	0	0	2
Scincoidea	Scincidae	Tropidophorus partelloi	0	0	0	0	0	0	0	0	0	1	0	0	0	0	0	0	0	0	0	0	0	1	0	0	2
Scincoidea	Scincidae	Varzea bistriata	0	0	0	0	0	0	0	0	0	1	0	1	0	0	0	0	0	0	0	0	0	0	0	0	2
Scincoidea	Scincidae	Total Family	0	3	1	15	3	6	8	15	1	133	35	54	0	3	2	6	0	0	2	11	1	17	1	0	19
Scincoidea	Xantusiidae	Lepidophyma flavimaculatum	0	0	0	1	1	1	0	0	0	0	0	0	0	0	0	1	1	1	0	0	0	0	0	0	6
Scincoidea	Xantusiidae	Lepidophyma pajapanensis	0	0	0	0	0	0	0	0	0	0	0	0	0	0	0	1	0	1	0	0	0	0	0	0	2
Scincoidea	Xantusiidae	Lepidophyma tuxtlae	0	0	0	0	0	0	0	0	0	0	0	0	0	0	0	0	1	1	0	0	0	0	0	0	2
Scincoidea	Xantusiidae	Xantusia henshawi	0	0	0	0	1	0	0	0	0	0	0	0	0	0	0	0	1	0	0	0	0	0	0	0	2
Scincoidea	Xantusiidae	Xantusia riversiana	0	0	0	1	1	0	0	0	0	0	0	0	0	0	0	0	0	0	0	0	0	0	0	0	2
Scincoidea	Xantusiidae	Xantusia vigilis	0	0	0	1	0	0	0	0	0	0	0	0	0	0	0	1	0	0	0	0	0	0	0	0	2
Scincoidea	Xantusiidae	Total Family	0	0	0	3	3	1	0	0	0	0	0	0	0	0	0	3	3	3	0	0	0	0	0	0	6
Scincoidea		Total Clade	0	3	1	23	21	8	8	15	1	139	37	54	0	3	2	9	3	3	2	11	1	17	1	0	21
Number of species			11	6	3	265	137	198	21	34	6	401	93	131	0	3	3	41	24	26	3	17	2	41	11	15
Number of Families			5	2	2	25	21	21	7	6	3	23	17	18	0	1	2	11	7	8	2	4	2	12	6	8
Number of Clades			3	2	2	5	5	5	3	4	3	5	5	5	0	1	2	3	3	3	2	4	2	4	3	3
