# Supplementary material for: How do lizard niches conserve, diverge or converge? Further exploration of saurian evolutionary ecology
Source: BMC Ecol Evol. 2021 Jul 30;21:149. doi: 10.1186/s12862-021-01877-8 (PMC8323276; doi:10.1186/s12862-021-01877-8)
Supplement: Supplementary file 4 — Additional file 4. Proportion of described species included in this study for each family and Clade. Number of described species according to The Reptile Database (Uetz et al. 2020) [26]. [file 12862_2021_1877_MOESM4_ESM.xlsx]

## Sheet: Sheet1
Additional file 4. Proportion of described species included in this study for each family and Clade. Number of described species according to The Reptile Database (Uetz et al., 2020)
Clade	Family	Spp in sample	Spp described	% in sample
GEKKOTA		177	2008	8.81%
	Gekkonidae	85	1356	6.27%
	Sphaerodactylidae	27	228	11.84%
	Phyllodactylidae	25	151	16.56%
	Diplodactylidae	19	155	12.26%
	Carphodactylidae	10	32	31.25%
	Eublepharidae	6	40	15.00%
	Pygopodidae	5	46	10.87%
SCINCOIDEA		222	1851	11.99%
	Scincidae	191	1709	11.18%
	Cordylidae	16	70	22.86%
	Gerrhosauridae	9	37	24.32%
	Xantusiidae	6	35	17.14%
LACERTOIDEA		217	815	26.63%
	Lacertidae	99	350	28.29%
	Teiidae	77	170	45.29%
	Gymnophthalmidae	39	267	14.61%
	Alopoglossidae	2	28	7.14%
ANGUIMORPHA		61	192	31.77%
	Varanidae	38	83	45.78%
	Anguidae	13	85	15.29%
	Xenosauridae	5	12	41.67%
	Anniellidae	2	6	33.33%
	Helodermatidae	2	5	40.00%
	Shinisauridae	1	1	100.00%
IGUANIA		346	1968	17.58%
	Crotaphytidae	7	12	58.33%
	Agamidae	86	530	16.23%
	Dactyloidae	86	436	19.72%
	Phrynosomatidae	51	163	31.29%
	Liolaemidae	35	321	10.90%
	Tropiduridae	25	136	18.38%
	Chamaeleonidae	18	217	8.29%
	Leiocephalidae	9	29	31.03%
	Leiosauridae	8	34	23.53%
	Corytophanidae	7	11	63.64%
	Hoplocercidae	4	19	21.05%
	Iguanidae	4	44	9.09%
	Polychrotidae	4	8	50.00%
	Opluridae	2	8	25.00%
